# Supplementary material for: Computational screen for sex-specific drug effects in a cardiac fibroblast signaling network model
Source: Sci Rep. 2023 Oct 10;13:17068. doi: 10.1038/s41598-023-44440-9 (PMC10564891; doi:10.1038/s41598-023-44440-9)
Supplement: Supplementary file 1 — Supplementary Tables. [file 41598_2023_44440_MOESM1_ESM.xlsx]

## Sheet: S1_Fibroblast Sex-Specific SNM
Supplementary Table S1: Species and reactions of the sex-specific fibroblast signaling network model.
Species
module	ID	name	Yinit	Ymax	tau	type	gene name
g-coupled	AngII	angiotensin II	0	1	1	protein	AGT
g-coupled	AngIIin	ang II input	0	1	1
g-coupled	AngIIfb	ang II feedback	0	1	1
g-coupled	AT1R	angiotensin II receptor type 1	0	1	0.1	protein	AGTR1;AGTR2
g-coupled	AGT	angiotensinogen	0	1	10	protein	AGT
g-coupled	ACE	angiotensin converting enzyme	0	1	0.1	protein	ACE; ACE2
g-coupled	NOX	NAD(P)H oxidase	0	1	0.1	protein	NOX4; NOX5
g-coupled	ROS	reactive oxygen species	0	1	0.1	protein
g-coupled	ET1	endothelin 1	0	1	1	protein	EDN1
g-coupled	ET1in	endothelin 1 input	0	1	1
g-coupled	ET1fb	endothelin 1 feedback	0	1	1
g-coupled	ETAR	endothelin 1 receptor A	0	1	0.1	protein	EDNRA
g-coupled	DAG	diacyl-glycerol	0	1	0.1	small
g-coupled	PKC	protein kinase C	0	1	0.1	protein	PRKCA; PRKCE;
tension	TRPC	transient receptor potential canonical	0	1	0.1	protein	TRPC6;TRPC3
g-coupled	NE	norepinephrine	0	1	1	small
g-coupled	NEin	norepinephrine input	0	1	1
g-coupled	BAR	beta adrenergic receptor 1 or 2	0	1	0.1	protein	ADRB1; ADRB2
g-coupled	AC	adenylate cyclase	0	1	0.1	protein	ADCY6
g-coupled	cAMP	cyclic adenosine monophosphate	0	1	0.1	small
g-coupled	PKA	protein kinase A	0	1	0.1	protein	PRKACA
g-coupled	CREB	cAMP response-element binding protein	0	1	0.1	protein	CREB1; CREB3
g-coupled	CBP	CREB - binding protein	0	1	0.1	protein	CREBBP
growth factor	TGFB	transforming growth factor beta 1	0	1	1	protein	TGFB1
growth factor	TGFBin	transforming growth factor beta 1 input	0	1	1
growth factor	TGFBfb	transforming growth factor beta 1 feedback	0	1	1
growth factor	TGFB1R	TGFB receptor	0	1	0.1	protein	TGFBR1; TGFBR2
growth factor	smad3	small mothers against decapentaplegic 2 and 3	0	1	0.1	protein	SMAD2; SMAD3
growth factor	smad7		0	1	10	protein	SMAD7
growth factor	latentTGFB	TGFB1 with latent protein complex	0	1	10	protein	TGFB1
growth factor	BAMBI	BMP and activin bound inhibitor	0	1	0.1	protein	BAMBI
growth factor	PDGF	platelet derived growth factor	0	1	1	protein	PDGFA; PDGFB; PDGFD
growth factor	PDGFin	platelet derived growth factor input	0	1	1
growth factor	PDGFR	platelet derived growth factor receptor	0	1	0.1	protein	PDGFRA; PDGFRB
g-coupled	NP	natriuretic peptide	0	1	1	protein	NPPA; NPPB
g-coupled	NPin	natriuretic peptide input	0	1	1
g-coupled	NPRA	natriuretic peptide receptor	0	1	0.1	protein	NPR1; NPR2; NPR3
g-coupled	cGMP	cyclic guanosine monophosphate	0	1	0.1	small
g-coupled	PKG	protein kinase G	0	1	0.1	protein	PRKG1
tension	tension	membrane or adhesion tension	0	1	1	process
tension	tensionin	tension input	0	1	1
tension	tensionfb	tension feedback	0	1	1
tension	B1int	beta 1 integrin	0	1	0.1	protein	ITGB1
tension	Rho	a Rho-dependent GTPase	0	1	0.1	protein	RHOA
tension	ROCK	rho associated protein kinase	0	1	0.1	protein	ROCK1
tension	Ca	calcium	0	1	0.1	small
tension	calcineurin	calcineurin	0	1	0.1	protein	PPP3CA; PPP3CB
tension	NFAT	nuclear factor of activated T-cells	0	1	0.1	protein	NFATC1
cytokine	IL6	interleukin-6	0	1	1	protein	IL6
cytokine	IL6in	interleukin-6 input	0	1	1
cytokine	IL6fb	interleukin-6 feedback	0	1	1
cytokine	gp130	IL-6 receptor complexed to gp130 for signal transduction	0	1	0.1	protein	IL6ST; IL6R
cytokine	STAT	signal transducers and activators of transcription 1 and 3	0	1	0.1	protein	STAT1; STAT3
cytokine	IL1	interleukin-1 alpha and beta	0	1	1	protein	IL1B; IL1A
cytokine	IL1in	interleukin-1 input	0	1	1
cytokine	IL1RI	IL1 receptor type I	0	1	0.1	protein	IL1R1
cytokine	TNFa	tissue necrosis factor alpha	0	1	1	protein	TNF
cytokine	TNFain	tissue necrosis factor alpha input	0	1	1
cytokine	TNFaR	TNF alpha receptor	0	1	0.1	protein	TNFRSF1A;TNFRSF1B
cytokine	NFKB	nuclear factor kappa-light-chain-enhancer of activated B cells	0	1	0.1	protein	NFKB1
cytokine	PI3K	phosphoinositide 3-kinase	0	1	0.1	protein	PIK3CA
cytokine	Akt	protein kinase B	0	1	0.1	protein	AKT1; AKT2; AKT3
MAPK	p38	a MAP kinase	0	1	0.1	protein	MAPK14
MAPK	TRAF	tnf receptor associated factor either 2/6	0	1	0.1	protein	TRAF6
MAPK	ASK1	apoptosis signal related kinase 1	0	1	0.1	protein	MAP3K5
MAPK	MKK3	mitogen activated protein kinase kinase	0	1	0.1	protein	MAP2K3
MAPK	PP1	protein phosphatase 1	0	1	0.1	protein	PPP1CA; PPP1CB; PPP1CC
MAPK	JNK	a MAP kinase	0	1	0.1	protein	MAPK8
MAPK	abl	abl tyrosine kinase	0	1	0.1	protein	ABL1; ABL2
MAPK	Rac1	a Rho-dependent GTPase	0	1	0.1	protein	RAC1
MAPK	MEKK1	a MAP3K associated with p38 and JNK	0	1	0.1	protein	MAP3K1
MAPK	MKK4	a MAP2K associated with p38 and JNK	0	1	0.1	protein	MAP2K4
MAPK	ERK	a MAP kinase	0	1	0.1	protein	MAPK1; MAPK3
MAPK	Ras	representing the family of GTPases	0	1	0.1	protein	KRAS
MAPK	Raf	family of raf protein serine/threonine kinases	0	1	0.1	protein	RAF1
MAPK	MEK1	a MAP2K mainly specific to ERK	0	1	0.1	protein	MAP2K1
adhesion	FAK	focal adhesion kinase	0	1	0.1	protein	PTK2
g-coupled	epac	exchange protein activated by cAMP 1	0	1	0.1	protein	RAPGEF3
adhesion	Factin	polymerized actin	0	1	1		ACTG1
adhesion	FA	stabilization of focal adhesions	0	1	1	complex
growth	cmyc	myc transcription factor	0	1	0.1	protein	MYC
growth	CTGF	connective tissue growth factor	0	1	0.1	protein	CTGF
growth	proliferation	proliferation	0	1	10	event
adhesion	SRF	serum response factor	0	1	0.1	protein	SRF
ECM	EDAFN	extra domain A of fibronectin	0	1	10	protein	FN1
adhesion	aSMA	alpha-smooth muscle actin	0	1	10	protein	ACTA2
MAPK	AP1	activator protein 1	0	1	0.1	protein	JUN; FOS
ECM	TIMP1	tissue inhibitor of metalloproteinase 1	0	1	10	protein	TIMP1
ECM	TIMP2	tissue inhibitor of metalloproteinase 2	0	1	10	protein	TIMP2
ECM	PAI1	plasminogen activator inhibitor 1	0	1	10	protein	SERPINE1
ECM	proMMP14	inactive MMP14	0	1	10	protein	MMP14
ECM	proMMP1	inactive MMP1	0	1	10	protein	MMP1
ECM	proMMP2	inactive MMP2	0	1	10	protein	MMP2
ECM	proMMP9	inactive MMP9	0	1	10	protein	MMP9
ECM	fibronectin	fibronectin	0	1	10	protein	FN1
ECM	periostin	periostin	0	1	10	protein	POSTN
ECM	proCI	procollagen I	0	1	10	protein	COL1A1
ECM	proCIII	procollagen III	0	1	10	protein	COL3A1
tension	B3int	beta 3 integrin	0	1	0.1	protein	ITGB3
adhesion	Src	proto-oncogene tyrosine-protein kinase Src	0	1	0.1	protein	SRC1
MAPK	Grb2	growth factor receptor-bound protein 2	0	1	0.1	protein	GRB2
adhesion	p130Cas	breast cancer anti-estrogen resistance protein 1	0	1	0.1	protein	BCAR1
tension	YAP	yes-associated protein 1	0	1	0.1	protein	YAP1
adhesion	MRTF	myocardin-related transcription factor A	0	1	0.1	protein	MRTFA; MKL1
adhesion	Gactin	monomeric actin	0	1	1	protein	ACTG1
ECM	TNC	tenascin-c	0	1	10	protein	TNC
growth	mTORC1	mammalian target of rapamyocin complex 1	0	1	0.1	complex
growth	mTORC2	mammalian target of rapamyocin complex 2	0	1	0.1	complex
growth	p70S6K	p70-S6 kinase 1	0	1	0.1	protein	RPS6KB1
growth	EBP1	eukaryotic translation initiation factor 4E-binding protein 1	0	1	0.1	protein	EIF4EBP1
tension	syndecan4	syndecan 4	0	1	0.1	protein	SDC4
ECM	proMMP3	inactive MMP3	0	1	10	protein	MMP3
ECM	proMMP8	inactive MMP8	0	1	10	protein	MMP8
ECM	proMMP12	inactive MMP12	0	1	10	protein	MMP12
ECM	thrombospondin4	thrombospondin 4	0	1	10	protein	THBS4
ECM	osteopontin	osteopontin	0	1	10	protein	SPP1
tension	contractility	intracellular tension	0	1	1	event
tension	RhoGEF	a Rho guanine nucleotide exchange factor	0	1	0.1	protein
tension	RhoGDI	a Rho GDP-dissociation inhibitor	0	1	0.1	protein
adhesion	talin	talin 1	0	1	0.1	protein	TLN1
adhesion	vinculin	vinculin	0	1	0.1	protein	VCL
adhesion	paxillin	paxillin	0	1	0.1	protein	PXN
adhesion	MLC	myosin regulatory light chain	0	1	0.1	protein	MYL2
g-coupled	AT2R	angiotensin II receptor type 2	0	1	0.1	protein	AGTR2
estrogen	E2	17-beta estradiol (estrogen 2)	0	1	1	hormone	HSD17B1
estrogen	E2in	17-beta estradiol (estrogen 2) input	0	1	1
estrogen	ERX	estrogen receptor alpha	0	1	0.1	protein	ESR1
estrogen	ERB	estrogen receptor beta	0	1	0.1	protein	ESR2
estrogen	GPR30	G protein-protein coupled estrogen receptor 1	0	1	0.1	protein	GPER1
estrogen	CyclinB1	cyclin beta 1	0	1	0.1	protein	CCNB1
estrogen	CDK1	cyclin-dependant-kinase 1	0	1	0.1	protein	CDK1
ECM	LOX	lysyl oxidase	0	1	10	protein	LOX1
Reactions
module	ID	Rule	Weight	n	EC50	source	notes	PMID
input	i1	=> AngIIin	0.1	1.05	0.65
input	i2	=> TGFBin	0.1	1.05	0.65
input	i3	=> tensionin	0.1	1.05	0.65
input	i4	=> IL6in	0.1	1.05	0.65
input	i5	=> IL1in	0.1	1.05	0.65
input	i6	=> TNFain	0.1	1.05	0.65
input	i7	=> NEin	0.1	1.05	0.65
input	i8	=> PDGFin	0.1	1.05	0.65
input	i9	=> ET1in	0.1	1.05	0.65
input	i10	=> NPin	0.1	1.05	0.65
input	i11	=> E2in	0.1	1.05	0.65
input	i12	AngIIin => AngII	1	1.01	0.5	neonatal rat cardiac fibroblasts	increased via RAS in hypertension and heart failure	10362677
input	i13	TGFBin => TGFB	1	1.01	0.5		increased in response to injury	20538689
input	i14	tensionin => tension	1	1.01	0.5		increased with integrin stimulation	9547793
input	i15	IL6in => IL6	1	1.01	0.5		increased in hypertension	19234091
input	i16	IL1in => IL1	1	1.01	0.5			19631653
input	i17	TNFain => TNFa	1	1.01	0.5			10591022
input	i18	NEin => NE	1	1.01	0.5		most likely NE signaling	3948363
input	i19	PDGFin => PDGF	1	1.01	0.5		increased post-MI	20538689
input	i20	ET1in => ET1	1	1.01	0.5		increased from stretch of vascular endothelial cells	12695528
input	i21	NPin => NP	1	1.01	0.5		increased in pressure	17991884
input	i22	E2in => E2	1	1.01	0.5	cardiac fibroblasts		31448389
middle	r1	AngII & !ERB => AT1R	1	1.05	0.65	neonatal cardiac fibroblasts	receptor binding	8348686
middle	r2	AT1R => NOX	1	1.05	0.65	adult rat cardiac fibroblast	-	15106793
middle	r3	NOX => ROS	1	1.05	0.65	adult rat cardiac fibroblast	enzymatic production	15106793
middle	r4	IL6 => gp130	1	1.05	0.65	neonatal rat cardiac fibroblasts	receptor binding	19234091
middle	r5	ROS => p38	1	1.05	0.65	neonatal rat cardiac fibroblasts	activation	11597988
middle	r6	ROS => JNK	1	1.05	0.65	neonatal rat cardiac fibroblasts	activation	11597988
middle	r7	IL1RI & !ERX => NFKB	1	1.05	0.65	neonatal rat cardiac fibroblasts	release of blocking and increased abundance	11597988
middle	r8	gp130 => STAT	1	1.05	0.65	neonatal mouse fibroblasts	activation (via JAK)	19234091
middle	r9	TNFaR => PI3K	1	1.05	0.65	human cardiac fibroblasts	activation	17560598
middle	r10	TGFB1R & !PKG & !smad7 & !ERB => smad3	1	1.05	0.65	adult rat cardiac fibroblast	activation	17513491
middle	r11	ERK & !ERX => NFKB	1	1.05	0.65	human cardiac fibroblast	activation	17921324
middle	r12	p38 &!ERX => NFKB	1	1.05	0.65	human cardiac fibroblast	activation	17921324
middle	r13	ETAR => ROS	1	1.05	0.65	neonatal rat cardiac fibroblasts	activation	12695528
middle	r14	ERK => AP1	1	1.05	0.65	neonatal rat cardiac fibroblasts	activation	12695528
middle	r15	cAMP => PKA	1	1.05	0.65	adult rat cardiac fibroblasts	activation	11054474
middle	r16	!smad3 => CBP	1	1.05	0.65	adult rat cardiac fibroblasts	depletion of txn factor binding partner	16959941
middle	r17	!CREB => CBP	1	1.05	0.65	adult rat cardiac fibroblasts	depletion of txn factor binding partner	16959941
middle	r18	TGFB1R => ACE	1	1.05	0.65	rat cardiac fibroblasts	increased txn	11967821
middle	r19	TGFB & !BAMBI => TGFB1R	1	1.05	0.65	mice cardiac fibroblast	binding to receptor	22960625
middle	r20	PKA => CREB	1	1.05	0.65	rat cardiac fibroblasts	activation	11054474
middle	r21	NE => BAR	1	1.05	0.65	rat cardiac fibroblasts	receptor binding	11054474
middle	r22	ET1 => ETAR	1	1.05	0.65	neonatal rat cardiac fibroblasts	receptor binding	12695528
middle	r23	IL1 => IL1RI	1	1.05	0.65	mouse cell line	receptor binding	8327496
middle	r24	PDGF => PDGFR	1	1.05	0.65	adult rat cardiac fibroblasts	receptor binding	11230972
middle	r25	BAR => AC	1	1.05	0.65	adult rat cardiac fibroblasts	activation	12711600
middle	r26	BAR & AT1R => AC	1	1.05	0.65	adult rat cardiac fibroblasts	activation with potentiation	12711600
middle	r27	AC => cAMP	1	1.05	0.65	adult rat cardiac fibroblasts	activation	12711600
middle	r28	FAK =>MEKK1	1	1.05	0.65	mouse embryonic fibroblasts	activation	17409352
middle	r29	cAMP => epac	1	1.05	0.65	adult rat cardiac fibroblasts	activation	18434542
middle	r30	Rho => ROCK	1	1.05	0.65	rat embryonic fibroblasts	activation	16043513
middle	r31	TNFa => TNFaR	1	1.05	0.65	human cardiac fibroblast	receptor binding	17560598
middle	r32	NP => NPRA	1	1.05	0.65	human cardiac fibroblast	receptor binding	16986166
middle	r33	NPRA => cGMP	1	1.05	0.65	adult rat cardiac fibroblast	activation	17991884
middle	r34	cGMP => PKG	1	1.05	0.65	adult rat cardiac fibroblast		17991884
middle	r35	Ras => Raf	1	1.05	0.65	neonatal rat cardiac fibroblast	possibly via recruitment and Src phosphorylation	9486662
middle	r36	Raf & !ERK => MEK1	1	1.05	0.65	adult rat cardiac fibroblast		12388314
middle	r37	MEK1 & !PP1=> ERK	1	1.05	0.65	adult rat cardiac fibroblast		12388314
middle	r38	p38 => PP1	1	1.05	0.65	3T3 cells, adult and neonatal human dermal fibroblast	via activation	11259586
middle	r39	MKK3 => p38	1	1.05	0.65	3T3 cells, adult and neonatal human dermal fibroblast	activation	11259586
middle	r40	TGFB1R => TRAF	1	1.05	0.65	adult mouse cardiac fibroblast	activation	22749815
middle	r41	Rac1 => MEKK1	1	1.05	0.65	NIH-3T3, HeLa	activation	7600582
middle	r42	MEKK1 => MKK4	1	1.05	0.65	NIH-3T3, HeLa	activation	7600582
middle	r43	MKK4 & !NFKB => JNK	1	1.05	0.65	NIH-3T3, HeLa	activation	7600582
middle	r44	PDGFR => abl	1	1.05	0.65	3T3	activation	16076903
middle	r45	abl => Rac1	1	1.05	0.65	3T3	activation	16076903
middle	r46	JNK => cmyc	1	1.05	0.65	3T3	activation	16076903
middle	r47	TNFaR => TRAF	1	1.05	0.65	293 cells	activation	9774977
middle	r48	TRAF => ASK1	1	1.05	0.65	293 cells	activation - most likely binding allows the receptor to eventually activate ASK1	9774977
middle	r49	ASK1 => MKK3	1	1.05	0.65	COS7 cells	activation	8974401
middle	r50	ASK1 => MKK4	1	1.05	0.65	COS7 cells	activation	8974401
middle	r51	IL1RI => ASK1	1	1.05	0.65	fibroblast-like synoviocytes	assumed activation	15778394
middle	r52	Ras => p38	1	1.05	0.65	adult rat cardiac fibroblast	unknown	21367774
middle	r53	TGFB1R => PI3K	1	1.05	0.65	adult rat cardiac fibroblast	activation	21498085
middle	r54	PDGFR => PI3K	1	1.05	0.65	3T3	activation	21943356
middle	r55	FAK => PI3K	1	1.05	0.65	human lung fibroblast	activation	15166238
middle	r56	TGFB1R => NOX	1	1.05	0.65	human cardiac fibroblast	activation	16179589
middle	r57	Akt & !ERX => NFKB	1	1.05	0.65	human cardiac fibroblast	activation by removal of IKK	18064631
middle	r58	JNK => AP1	1	1.05	0.65	human periodontal ligament fibroblast	activation	21757573
middle	r59	IL1RI & TGFB => BAMBI	1	1.05	0.65	mice cardiac fibroblast	increased transcription (unsure of transcription factor)	24078695
middle	r60	STAT => smad7	1	1.05	0.65	UA4 cell line	STAT necessary for smad expression	10067896
middle	r61	Rho & !Rac1 => p38	1	1.05	0.65	neonatal rat cardiac fibroblast		21131638
middle	r62	MKK4 & !Rho => JNK	1	1.05	0.65	neonatal rat cardiac fibroblast		21131638
middle	r63	TGFB1R => Rho	1	1.05	0.65	human gingivial fibroblasts		16953819
middle	r64	AT1R => Ras	1	1.05	0.65	neonatal cardiac fibroblasts		9486662
middle	r65	ETAR => DAG	1	1.05	0.65	rat embryonic fibroblasts	production	1809396
middle	r66	AT1R => DAG	1	1.05	0.65	CHO cells	production	7653525
middle	r67	DAG => TRPC	1	1.05	0.65	human cardiac fibroblast	activation	17533154
middle	r68	TRPC => Ca	1	1.05	0.65	human cardiac fibroblast	channel opening	23827314
middle	r69	Ca => calcineurin	1	1.05	0.65	adult rat cardiac fibroblast	activation	26191219
middle	r70	calcineurin => NFAT	1	1.05	0.65	mouse cardiac fibroblasts	activation/nuclear translocation	22403241
middle	r71	PDGFR => Src	1	1.05	0.65	mouse embryonic fibroblasts	activation	8356071
middle	r72	Akt => mTORC1	1	1.05	0.65	HEK293	activation via TSC1/2, PRAS40 inhibition	12172553
middle	r73	mTORC1 => p70S6K	1	1.05	0.65	mouse embryonic fibroblasts	activation	21602892
middle	r74	!mTORC1 => EBP1	1	1.05	0.65	mouse embryonic fibroblasts	phosphorylation	23940704
middle	r75	Akt => smad3	1	1.05	0.65	mouse cardiac fibroblasts	activation via GSK3B inhibition	24899689
middle	r76	!p70S6K => mTORC2	1	1.05	0.65	mouse embryonic fibroblasts	phosphorylation via Rictor	19995915
middle	r77	mTORC2 & PI3K => Akt	1	1.05	0.65	mouse embryonic fibroblasts	activation	23311350
middle	r78	mTORC2 & DAG => PKC	1	1.05	0.65	HEK293	activation	15268862
middle	r79	AP1 & !YAP => smad7	1	1.05	0.65	human dermal fibroblasts	txn: YAP/TAZ knock-down required for smad7 expression	29695252
middle	r80	AT1R => YAP	1	1.05	0.65	rat cardiac fibroblasts	dephosphorylation + translocation	32239716
middle	r81	AngII => AT2R	1	1.05	0.65	human cardiac fibroblasts	activation	9815151
middle	r82	ROS & !AT2R => ERK	1	1.05	0.65	neonatal rat cardiac fibroblasts	activation	11597988
middle	r83	tension => B1int	1	1.05	0.65	neonatal rat cardiac fibroblasts	activation	21131638
middle	r84	PKC & tension => B1int	1	1.05	0.65	adult rat cardiac fibroblasts	activation	15949469
middle	r85	tension & Src => p130Cas	1	1.05	0.65	mouse embryonic fibroblasts	activation	8670206
middle	r86	tension => TRPC	1	1.05	0.65	mouse embryonic fibroblasts	activation	26108359
middle	r87	tension => AT1R	1	1.05	0.65	rat cardiac fibroblasts	activation	22020089
middle	r88	B3int => Src	1	1.05	0.65	human lung fibroblasts	dephosphorylation: Y530, autophosphorylation: Y419	18353785
middle	r89	B1int => FAK	1	1.05	0.65	mouse embryonic fibroblasts, COS7	autophosphorylation: Y397	7529876
middle	r90	FAK & Src => Grb2	1	1.05	0.65	mouse embryonic fibroblasts	activation via Src	7997267
middle	r91	Grb2 => Ras	1	1.05	0.65	rat cardiac fibroblasts	activation via SOS	9486662
middle	r92	FAK & Src => RhoGEF	1	1.05	0.65	mouse embryonic fibroblasts	activation	18195107
middle	r93	!Src => RhoGDI	1	1.05	0.65	mouse embryonic fibroblasts, HeLa	phorphorylation: decreases binding Rho binding affinity	16943322
middle	r94	FAK & Src => p130Cas	1	1.05	0.65	mouse embryonic fibroblasts	activation via Src	9032297
middle	r95	p130Cas & abl => Rac1	1	1.05	0.65	HEK293	activation	10385525
middle	r96	Factin => YAP	1	1.05	0.65	mouse embryonic fibroblasts	nuclear translocation	23644383
middle	r97	PKA => RhoGDI	1	1.05	0.65	rat cardiac fibroblasts	phosphorylation	23012358
middle	r98	RhoGEF & !RhoGDI & !PKG => Rho	1	1.05	0.65	mouse embryonic fibroblasts	activation	18303050
middle	r99	syndecan4 => PKC	1	1.05	0.65	rat embryonic fibroblasts	activation	22504297
middle	r100	!PKC => RhoGDI	1	1.05	0.65	rat embryonic cardiomyocytes	phosphorylation	15316932
middle	r101	NFAT & !Gactin => MRTF	1	1.05	0.65	mouse cardiac fibroblasts	translocation	23178899
middle	r102	ROCK & Gactin => Factin	1	1.05	0.65	rat cardiac fibroblasts	polymerization	17456553
middle	r103	!Factin => Gactin	1	1.05	0.65	mouse embryonic fibroblasts	polymerization	12475943
middle	r104	MRTF => SRF	1	1.05	0.65	human lung fibroblasts		22461426
middle	r105	FAK & Src & MLC => paxillin	1	1.05	0.65	human foreskin fibroblasts	activation	20308429
middle	r106	B1int => talin	1	1.05	0.65	mouse embryonic fibroblasts	activation	18056416
middle	r107	B3int => talin	1	1.05	0.65	mouse embryonic fibroblasts	activation	27065098
middle	r108	vinculin & CDK1 & !paxillin => FA	1	1.05	0.65	human foreskin fibroblasts	stabilization: paxillin increases FA turnover for increased migration	18056416
middle	r109	ROCK => MLC	1	1.05	0.65	mouse embryonic fibroblasts	activation via MLCK activation, MBS inhibition	10953004
middle	r110	E2 => ERX	1	1.05	0.65	neonatal rat cardiac fibroblasts	contrain ERX	9369244
middle	r111	E2 => ERB	1	1.05	0.65	neonatal rat cardiac fibroblasts	contrain ERB	9369244
middle	r112	E2 => GPR30	1	1.05	0.65	adult male rat cardiac fibroblasts	contain GPR30	25893735
middle	r113	ERB => cAMP	1	1.05	0.65	neonatal rat cardiac fibroblasts	activation	20810711
middle	r114	ERB => PKA	1	1.05	0.65	neonatal rat cardiac fibroblasts	activation	20810711
middle	r115	ERX => Akt	1	1.05	0.65	mice Aortic smooth muscle cells	activation	22997253
middle	r116	!GPR30 => CyclinB1	1	1.05	0.65	adult male rat cardiac fibroblasts	inhibition with estrogen treatment	25893735
middle	r117	CyclinB1 & AngII => CDK1	1	1.05	0.65	adult male rat cardiac fibroblasts	activation	25893735
middle	r118	GPR30 => Akt	1	1.05	0.65	cardiac fibroblasts from OVX mice	activation	30905784
output	r119	CDK1 => proliferation	1	1.05	0.65	adult male rat cardiac fibroblasts	activation	25893735
output	r120	AP1 => proliferation	1	1.05	0.65	adult rat cardiac fibroblasts	via activation of Kca3.1 channels	23500546
output	r121	CREB => proliferation	1	1.05	0.65	rat cardiac fibroblasts		11054474
output	r122	CTGF => proliferation	1	1.05	0.65	human cardiac fibroblast		11013125
output	r123	PKC => proliferation	1	1.05	0.65	adult rat cardiac fibroblasts	activation	10756114
output	r124	!EBP1 & p70S6K => proliferation	1	1.05	0.65	rat cardiac fibroblasts	mRNA translation	16270752
output	r125	cmyc => proliferation	1	1.05	0.65	3T3	activation	16076903
output	r126	NFKB & AP1 & !smad3 => proMMP1	1	1.05	0.65	human cardiac fibroblast	txn	17921324
output	r127	AP1 => proMMP2	1	1.05	0.65	human cardiac fibroblasts	txn	17921324
output	r128	STAT => proMMP2	1	1.05	0.65	neonatal rat cardiac fibroblasts	txn	15350851
output	r129	STAT => proMMP9	1	1.05	0.65	mouse cardiac fibroblasts	txn	19234091
output	r130	AP1 & NFKB => proMMP9	1	1.05	0.65	human cardiac fibroblasts	txn	17560598
output	r131	AP1 => proMMP14	1	1.05	0.65	mouse cardiac fibroblasts	correlated increase with cFOS	22287584
output	r132	NFKB => proMMP14	1	1.05	0.65	human dermal fibroblast	transcription	11112697
output	r133	NFKB & AP1 & !smad3 => proMMP8	1	1.05	0.65	mouse cardiac fibroblasts	txn	30686120
output	r134	NFKB & AP1 & !smad3 => proMMP3	1	1.05	0.65	mouse cardiac fibroblasts	txn	30686120
output	r135	CREB => proMMP12	1	1.05	0.65	human dermal fibroblasts	txn	23671273
output	r136	AP1 => TIMP1	1	1.05	0.65	human cardiac fibroblasts	txn	17921324
output	r137	AP1 => TIMP2	1	1.05	0.65	human cardiac fibroblast	txn	17921324
output	r138	smad3 => PAI1	1	1.05	0.65	adult mouse cardiac fibroblast	transcription	17991884
output	r139	YAP => PAI1	1	1.05	0.65	human lung fibroblasts	txn	25502501
output	r140	SRF => proCI	1	1.05	0.65	10t1/2 cells, cardiac fibroblasts	MRTF directly activates the expression of COL1	20558820
output	r141	SRF => proCIII	1	1.05	0.65	mouse cardiac fibroblasts		20558820
output	r142	smad3 & CBP & !epac => proCI	1	1.05	0.65	adult rat cardiac fibroblasts	txn	17513491
output	r143	smad3 & CBP & !epac => proCIII	1	1.05	0.65	adult rat cardiac fibroblasts	txn	17513491
output	r144	smad3 & CBP => fibronectin	1	1.05	0.65	human lung fibroblast	txn	16707625
output	r145	NFKB => fibronectin	1	1.05	0.65	human cardiac fibroblast	transcription	18064631
output	r146	NFAT => EDAFN	1	1.05	0.65	neonatal mice cardiac fibroblast	txn activation	23178899
output	r147	smad3 & CBP => periostin	1	1.05	0.65	adult rat cardiac fibroblasts	txn	21367774
output	r148	CREB & CBP => periostin	1	1.05	0.65	adult rat cardiac fibroblasts	txn	21367774
output	r149	NFKB => TNC	1	1.05	0.65	human cardiac fibroblasts	txn	23454256
output	r150	MRTF => TNC	1	1.05	0.65	mouse embryonic fibroblasts	txn	21705668
output	r151	smad3 => thrombospondin4	1	1.05	0.65	human dermal fibroblasts	txn	30132849
output	r152	AP1 => osteopontin	1	1.05	0.65	rat cardiac fibroblasts	txn	14755545
output	r153	smad3 & CBP & ERK => CTGF	1	1.05	0.65	neonatal rat cardiac fibroblasts	txn	18586263
output	r154	YAP => CTGF	1	1.05	0.65	mouse embryonic fibroblasts	txn via TEAD	18579750
output	r155	Akt => LOX	1	1.05	0.65	rat CF	txn and activation	21498085
output	r156	YAP => aSMA	1	1.05	0.65	rat cardiac fibroblasts	txn	32239716
output	r157	smad3 & CBP => aSMA	1	1.05	0.65	human cardiac fibroblast	txn activation	16179589
output	r158	SRF => aSMA	1	1.05	0.65	rat cardiac fibroblasts	transcription	17456553
fback	r159	AP1 => latentTGFB	1	1.05	0.65	mouse lung fibroblasts	txn activation	20141610
fback	r160	proMMP9 & latentTGFB => TGFBfb	1	1.05	0.65	in vitro	release of latent protein	10652271
fback	r161	proMMP2 & latentTGFB => TGFBfb	1	1.05	0.65	in vitro	release of latent protein	10652271
fback	r162	tension & latentTGFB => TGFBfb	1	1.05	0.65	rat lung fibroblasts	contraction & stretch can release active TGFb from LBP	18086923
fback	r163	!AT1R & !JNK & p38 => AGT	1	1.05	0.65	neonatal rat cardiac fibroblasts	txn	18926830
fback	r164	ACE & AGT => AngIIfb	1	1.05	0.65	neonatal cardiac fibroblasts	enzymatic modification	10790312
fback	r165	CREB + CBP => IL6fb	1	1.05	0.65	neonatal rat cardiac fibroblasts	txn	11597988
fback	r166	NFKB => IL6fb	1	1.05	0.65	neonatal rat cardiac fibroblasts	txn	11597988
fback	r167	AP1 => IL6fb	1	1.05	0.65	neonatal cardiac fibroblasts	txn	11597988
fback	r168	AP1 => ET1fb	1	1.05	0.65	neonatal rat cardiac fibroblasts	txn	12695528
fback	r169	Factin & MLC => contractility	1	1.05	0.65	mouse embryonic fibroblasts		18056416
fback	r170	aSMA & MLC => contractility	1	1.05	0.65	mouse myofibroblasts		19800625
fback	r171	!thrombospondin4 & tension => B3int	1	1.05	0.65	mouse cardiac fibroblasts	receptor binding	25987545
fback	r172	osteopontin => B3int	1	1.05	0.65	rat cardiac fibroblasts	receptor binding	8941637
fback	r173	!TNC & tension => syndecan4	1	1.05	0.65	mouse dermal fibroblasts	dephosphorylation	15483051
fback	r174	talin & contractility => vinculin	1	1.05	0.65	mouse embryonic fibroblasts	binding via vinculin tail region	18056416
fback	r175	contractility & FA => tensionfb	1	1.05	0.65	human foreskin fibroblasts	force generation via molecular clutch theory	28592635
fback	r176	TGFBfb => TGFB	0.5	1.01	0.5
fback	r177	AngIIfb => AngII	0.5	1.01	0.5
fback	r178	IL6fb => IL6	0.5	1.01	0.5
fback	r179	ET1fb => ET1	0.5	1.01	0.5
fback	r180	tensionfb => tension	0.5	1.01	0.5

## Sheet: S2_Sex-Specific SNM Validation
Supplementary Table S2: Reactions used for validation of the female, male, and pooled signaling network models. Reactions used in the original model's validation set from papers that did not indicate cell sex are labeled unreported.
Cell Sex	ID	Input	Output	Prediction	Measurement	in-out	Reference	Cell Type	Notes
Female	v1	E2in	proMMP3	NA	Decrease	in-out	19861308	adult female rat cardiac fibroblast	western, PCR
	v2	E2in	proCI	NA	Decrease	in-out	30016401	adult female rat cardiac fibroblast	real time PCR
	v3	E2in	proCIII	NA	Decrease	in-out	30016401	adult female rat cardiac fibroblast	real time PCR
	v4	E2in	FAK	NA	Decrease	in-med	34685546	adult male rat cardiac fibroblast	IF
	v5	E2in	Akt	NA	No Change	in-med	34685546	adult male rat cardiac fibroblast	IF
	v6	E2in	JNK	NA	No Change	in-med	34685546	adult male rat cardiac fibroblast	IF
	v7	E2in	ERK	NA	Decrease	in-med	34685546	adult male rat cardiac fibroblast	IF
	v8	E2in	aSMA	NA	No Change	in-out	34685546	adult male rat cardiac fibroblast	IF
	v9	E2in	Factin	NA	No Change	in-med	34685546	adult male rat cardiac fibroblast	IF
	v10	E2in	p38	NA	No Change	in-med	34685546	adult male rat cardiac fibroblast	IF
	v11	E2in	ROCK	NA	No Change	in-med	34685546	adult male rat cardiac fibroblast	IF
	v12	E2in	NFAT	NA	No Change	in-med	34685546	adult male rat cardiac fibroblast	IF
	v13	E2in	NFKB	NA	No Change	in-med	34685546	adult male rat cardiac fibroblast	IF
	v14	E2in	smad3	NA	No Change	in-med	34685546	adult male rat cardiac fibroblast	IF
	v15	E2in	MRTF	NA	No Change	in-med	34685546	adult male rat cardiac fibroblast	IF
Male	v1	TGFBin	proCI	Increase	Increase	in-out	15625103	rat cardiac fibroblast	H proline assay and western
	v2	TGFBin	proCIII	Increase	Increase	in-out	15625103	rat cardiac fibroblast	H proline assay
	v3	TGFBin	aSMA	Increase	Increase	in-out	15625103	rat cardiac fibroblast	IF and western and PCR time series (3)
	v4	TGFBin	PAI1	Increase	Increase	in-out	14726474	human primary cardiac fibroblast	PCR time series (2)
	v5	TGFBin	fibronectin	Increase	Increase	in-out	11600408	adult male rat cardiac fibroblast	elisa
	v6	TGFBin	proMMP2	Increase	Increase	in-out	15194465	adult rat cardiac fibroblast	western (time)
	v7	TGFBin	proMMP14	Increase	Increase	in-out	15194465	adult rat cardiac fibroblast	western with high change (2)
	v8	TGFBin	CTGF	Increase	Increase	in-out	14726474	human cardiac fibroblast	PCR
	v9	TGFBin	IL6	Increase	Increase	in-med	14726474	human primary cardiac fibroblast	PCR, increase then decrease
	v10	TGFBin	TIMP2	Increase	Increase	in-out	15194465	adult male rat cardiac fibroblast	western (time)
	v11	AngIIin	proCI	Increase	Increase	in-out	23141425	adult rat cardiac fibroblast	hydroxyproline and PCR
	v12	AngIIin	proCIII	Increase	Increase	in-out	23141425	adult rat cardiac fibroblast	hydroxyproline and PCR
	v13	AngIIin	aSMA	Increase	Increase	in-out	11600408	adult rat cardiac fibroblast	IF and western
	v14	AngIIin	CTGF	Increase	Increase	in-out	23141425	adult rat cardiac fibroblast	PCR and western
	v15	AngIIin	proMMP2	Increase	Increase	in-out	23526266	rat cardiac fibroblast	zymogram and PCR
	v16	AngIIin	proMMP9	Increase	Increase	in-out	23526266	rat cardiac fibroblast	zymogram and PCR
	v17	AngIIin	fibronectin	Increase	Increase	in-out	11600408	adult male rat cardiac fibroblast	elisa, not affected by anti-tgfb
	v18	tensionin	proCI	Increase	Increase	in-out	17686880	adult male rat cardiac fibroblast	RNA protection assay
	v19	tensionin	aSMA	Increase	Increase	in-out	29599211	adult male rat cardiac fibroblast	western
	v20	tensionin	latentTGFB	Decrease	Increase	in-med	29599211	adult male rat cardiac fibroblast	western
	v21	TNFain	proCI	Increase	Increase	in-out	21893029	adult rat cardiac fibroblasts	western (1)
	v22	TNFain	proCIII	Increase	Increase	in-out	21893029	adult rat cardiac fibroblast	western (1)
	v23	TNFain	proMMP2	Increase	Increase	in-out	15194465	adult rat cardiac fibroblast	western
	v24	TNFain	latentTGFB	Increase	Increase	in-med	21893029	adult rat cardiac fibroblast	western dose response
	v25	IL1in	proCI	Decrease	Decrease	in-out	10864917	rat cardiac fibroblast	H proline assay, northern blot
	v26	IL1in	proCIII	Decrease	Decrease	in-out	10864917	rat cardiac fibroblast	H proline assay, northern blot
	v27	NEin	proCI	Decrease	Increase	in-out	22914642	adult rat cardiac fibroblast	western and PCR, 2fold increase
	v28	NEin	proMMP2	Increase	Increase	in-out	22914642	adult rat cardiac fibroblast	zymogram
	v29	IL6in	proCI	Decrease	Decrease	in-out	10864917	neonatal and adult rat cardiac fibroblasts	H proline assay (1), northern blot
	v30	IL6in	proCIII	Decrease	Decrease	in-out	10864917	neonatal and adult rat cardiac fibroblast	H proline assay (1), northern blot
	v31	NPin	proCI	Decrease	No Change	in-out	23526266	rat cardiac fibroblast	PCR time response (2)
	v32	NPin	CTGF	Decrease	No Change	in-out	14726474	human cardiac fibroblast	PCR time series (2)
	v33	NPin	fibronectin	Decrease	No Change	in-out	14726474	human cardiac fibroblast	gene expression time series and protein (3)
	v34	NPin	aSMA	Decrease	No Change	in-out	14726474	human cardiac fibroblast	PCR time series (2)
	v35	NPin	IL6	No Change	No Change	in-med	14726474	human cardiac fibroblast	PCR time series (2)
	v36	NPin	PAI1	Decrease	No Change	in-out	14726474	human cardiac fibroblast	PCR time series (2)
	v37	NPin	proCIII	Decrease	No Change	in-out	23526266	rat cardiac fibroblast	PCR, hydroxyproline assay (2)
	v38	NPin	proMMP9	No Change	No Change	in-out	23526266	rat cardiac fibroblast	zymogram and PCR
	v39	NPin	proMMP2	No Change	No Change	in-out	23526266	rat cardiac fibroblast	zymogram and PCR
	v40	AngIIin	Akt	NA	Increase	in-med	12763754	rat cardiac fibroblast	western dose-response
	v41	AngIIin	ERK	NA	Increase	in-med	20942814	rat cardiac fibroblast	western
	v42	AngIIin	p38	NA	Increase	in-med	20942814	rat cardiac fibroblast	western
	v43	IL1in	ERK	NA	Increase	in-med	10807932	adult male pulmonary fibroblast	western
	v44	IL1in	JNK	NA	Increase	in-med	10807932	adult male pulmonary fibroblast	western
	v45	IL1in	p38	NA	Increase	in-med	10807932	adult male pulmonary fibroblast	western
	v46	IL1in	smad7	NA	Increase	in-med	20544797	human dermal fibroblast	PCR dose-response
	v47	NPin	ERK	NA	Increase	in-med	14726474	human cardiac fibroblast	western
	v48	NPin	periostin	NA	No Change	in-out	30998392	mouse cardiac fibroblast	PCR dose-response
	v49	NPin	ROS	NA	No Change	in-med	23526266	rat cardiac fibroblast	IF, for DCF
	v50	PDGFin	CREB	NA	Increase	in-med	10406459	NIH 3T3	western time series
	v51	tensionin	CTGF	NA	Increase	in-out	29599211	rat cardiac fibroblast	western, 20% equibiaxial stretch
	v52	tensionin	JNK	NA	Increase	in-med	19834007	adult male cardiac fibroblast	western
	v53	tensionin	ROS	NA	Increase	in-med	19834007	rat cardiac fibroblast	IF, for DCF
	v54	tensionin	smad3	NA	Increase	in-med	29599211	rat cardiac fibroblast	western, 20% equibiaxial stretch
	v55	TGFBin	Akt	NA	Increase	in-med	28330809	neonatal rat CF	western
	v56	TGFBin	periostin	NA	Increase	in-out	30998392	mouse cardiac fibroblast	PCR dose-response
	v57	TNFain	p38	NA	Increase	in-med	10807932	adult male pulmonary fibroblast	western
	v58	TNFain	smad3	NA	No Change	in-med	12426318	human dermal fibroblast	electrophoretic mobility shift assay
	v59	E2in	proMMP2	NA	Decrease	in-out	19861308	adult male rat cardiac fibroblast	western, PCR
	v60	E2in	proCI	NA	Increase	in-out	30016401	adult male rat cardiac fibroblast	real time PCR
	v61	E2in	proCIII	NA	Increase	in-out	30016401	adult male rat cardiac fibroblast	real time PCR
	v62	E2in	FAK	NA	Decrease	in-med	34685546	adult male rat cardiac fibroblast	IF
	v63	E2in	Akt	NA	No Change	in-med	34685546	adult male rat cardiac fibroblast	IF
	v64	E2in	JNK	NA	No Change	in-med	34685546	adult male rat cardiac fibroblast	IF
	v65	E2in	ERK	NA	No Change	in-med	34685546	adult male rat cardiac fibroblast	IF
	v66	E2in	aSMA	NA	No Change	in-out	34685546	adult male rat cardiac fibroblast	IF
	v67	E2in	Factin	NA	No Change	in-med	34685546	adult male rat cardiac fibroblast	IF
	v68	E2in	p38	NA	No Change	in-med	34685546	adult male rat cardiac fibroblast	IF
	v69	E2in	ROCK	NA	No Change	in-med	34685546	adult male rat cardiac fibroblast	IF
	v70	E2in	NFAT	NA	No Change	in-med	34685546	adult male rat cardiac fibroblast	IF
	v71	E2in	NFKB	NA	No Change	in-med	34685546	adult male rat cardiac fibroblast	IF
	v72	E2in	smad3	NA	No Change	in-med	34685546	adult male rat cardiac fibroblast	IF
	v73	E2in	MRTF	NA	No Change	in-med	34685546	adult male rat cardiac fibroblast	IF
Pooled	v1	TGFBin	proCI	Increase	Increase	in-out	10864917	human cardiac fibroblast; rat CF	expression and protein; H proline
	v2	TGFBin	proCIII	Increase	Increase	in-out	10864917	rat cardiac fibroblast	H proline assay
	v3	TGFBin	aSMA	Increase	Increase	in-out	23845590	neonatal rat cardiac fibroblast	IF and western (dose)
	v4	TGFBin	TIMP2	Increase	Increase	in-out	17967775	neonatal mouse cardiac fibroblast	western
	v5	AngIIin	proCI	Increase	Increase	in-out	12480812	neonatal rat cardiac fibroblast	H proline
	v6	AngIIin	proCIII	Increase	Increase	in-out	12480812	neonatal rat cardiac fibroblast	H proline
	v7	AngIIin	PAI1	Increase	Increase	in-out	18278065	neonatal rat cardiac fibroblast	PCR, western in cell and secreted, and IF
	v8	AngIIin	ET1	Increase	Increase	in-med	7635942	neonatal rat cardiac fibroblast	PCR, dose response
	v9	AngIIin	fibronectin	Increase	Increase	in-out	18278065	neonatal rat cardiac fibroblast	western (2)
	v10	AngIIin	latentTGFB	Increase	Increase	in-med	18278065	neonatal rat cardiac fibroblast	western (2)
	v11	tensionin	proCI	Increase	Increase	in-out	15254965	neonatal and adult rat cardiac fibroblasts	silastic coated membrane, 5% cyclic for 12hr, PCR and western
	v12	tensionin	proCIII	Increase	Increase	in-out	2054929	neonatal rat cardiac fibroblast	cyclic and static, northern blot time and in situ hybridization (3)
	v13	tensionin	aSMA	Increase	Increase	in-out	12842814	rat cardiac fibroblast	IF, mRNA following increased time on stiff substrate or application of force
	v14	tensionin	latentTGFB	Decrease	Increase	in-med	10939632	neonatal rat cardiac fibroblast	time series of HPLC measure of TGFB in conditioned media
	v15	TNFain	proCI	Increase	Decrease	in-out	12480812	neonatal rat cardiac fibroblast	H proline
	v16	TNFain	proCIII	Increase	Decrease	in-out	12480812	neonatal rat cardiac fibroblast	H proline
	v17	TNFain	proMMP2	Increase	Increase	in-out	12480812	neonatal rat cardiac fibroblast	rat CF, zymography and western dose response
	v18	TNFain	TIMP1	Increase	Increase	in-out	12480812	neonatal rat cardiac fibroblast	western dose response
	v19	IL1in	proCI	Decrease	Decrease	in-out	10864917	rat cardiac fibroblast	H proline assay, northern blot
	v20	IL1in	proCIII	Decrease	Decrease	in-out	10864917	rat cardiac fibroblast	H proline assay, northern blot
	v21	NEin	proCI	Decrease	Decrease	in-out	19575289	neonatal rat cardiac fibroblast	sirius red and western, up with low dose and down with high
	v22	NEin	proMMP2	Increase	Increase	in-out	20167215	neonatal rat cardiac fibroblast	western (1)
	v23	NEin	latentTGFB	No Change	Increase	in-med	19575289	neonatal rat cardiac fibroblast	elisa and PCR dose and time response
	v24	IL6in	proCI	Decrease	Decrease	in-out	10864917	neonatal and adult rat cardiac fibroblasts	H proline assay (1), northern blot
	v25	IL6in	proCIII	Decrease	Decrease	in-out	10864917	neonatal and adult rat cardiac fibroblast	H proline assay (1), northern blot
	v26	ET1in	proCI	Increase	Increase	in-out	17533154	neonatal rat cardiac fibroblast	H proline
	v27	ET1in	proCIII	Increase	Increase	in-out	17533154	neonatal rat cardiac fibroblast	H proline
	v28	ET1in	aSMA	Increase	Increase	in-out	17533154	neonatal rat cardiac fibroblast	IF and western dose response
	v29	PDGFin	proCI	Increase	Increase	in-out	25628782	neonatal rat CF	PCR huge change and western (2)
	v30	PDGFin	proCIII	Increase	Increase	in-out	25628782	neonatal rat CF	PCR huge change and western (2)
	v31	PDGFin	aSMA	Increase	Increase	in-out	25628782	neonatal rat CF	IF
	v32	PDGFin	proMMP1	Increase	Increase	in-out	25628782	neonatal rat CF	IF (1)
	v33	AngIIin	PKC	NA	Increase	in-med	7977694	neonatal rat cardiac fibroblast	substrate activity assay, time series (transient increase only)
	v34	ET1in	Akt	NA	Increase	in-med	15047866	adult human lung fibroblast	western time series, 6F:1M ratio
	v35	ET1in	CREB	NA	Increase	in-med	10756114	rat cardiac fibroblast	western
	v36	ET1in	ERK	NA	Increase	in-med	15047866	adult human lung fibroblast	western time series, 6F:1M ratio
	v37	ET1in	p38	NA	Increase	in-med	15047866	adult human lung fibroblast	western time series, 6F:1M ratio
	v38	ET1in	PKC	NA	Increase	in-med	10756114	rat cardiac fibroblast	western
	v39	IL1in	Akt	NA	Increase	in-med	25036265	rat cardiac fibroblast	western
	v40	IL1in	ERK	NA	Increase	in-med	25036265	rat cardiac fibroblast	western
	v41	IL1in	JNK	NA	Increase	in-med	25036265	rat cardiac fibroblast	western
	v42	IL1in	p38	NA	Increase	in-med	25036265	rat cardiac fibroblast	western
	v43	IL1in	PKC	NA	Increase	in-med	9245485	mouse embryonic fibroblast	western dose-response
	v44	PDGFin	Akt	NA	Increase	in-med	25628782	neonatal rat cardiac fibroblast	PCR, western
	v45	PDGFin	PKC	NA	Increase	in-med	7977694	neonatal rat cardiac fibroblast	substrate activity assay, time series
	v46	TGFBin	Akt	NA	Increase	in-med	14576166	adult human lung fibroblast	western
	v47	TGFBin	p38	NA	Increase	in-med	14576166	adult human lung fibroblast	western time series
	v48	TGFBin	TIMP1	NA	Increase	in-out	17967775	mouse cardiac fibroblast	western
	v49	TGFBin	TNC	NA	Increase	in-out	17967775	mouse cardiac fibroblast	western
	v50	TNFain	Akt	NA	No Change	in-med	25036265	rat cardiac fibroblast	western
	v51	TNFain	ERK	NA	Increase	in-med	25036265	rat cardiac fibroblast	western
	v52	TNFain	JNK	NA	Increase	in-med	25036265	rat cardiac fibroblast	western
	v53	E2in	AngII	NA	Decrease	in-med	17511985	neonatal rat cardiac fibroblast	western
	v54	E2in	contractility	NA	Decrease	in-med	16765374	neonatal rat cardiac fibroblast	western, zymogram, PCR
	v55	E2in	proMMP2	NA	Decrease	in-out	16765374	neonatal rat cardiac fibroblast	western
	v56	E2in	AT1R	NA	Decrease	in-med	17511985	neonatal rat cardiac fibroblast	western
	v57	E2in	AT2R	NA	Increase	in-med	17511985	neonatal rat cardiac fibroblast	western
	v58	E2in	B1int	NA	Decrease	in-med	16765374	neonatal rat cardiac fibroblast	western, zymogram, PCR
	v59	E2in	ERK	NA	Increase	in-med	16765374	neonatal rat cardiac fibroblast	western, zymogram, PCR
	v60	E2in	p38	NA	No Change	in-med	16765374	neonatal rat cardiac fibroblast	western, zymogram, PCR
	v61	AngIIin	AT1R	NA	Increase	in-med	17511985	neonatal rat cardiac fibroblast	western
	v62	AngIIin	AT2R	NA	Decrease	in-med	17511985	neonatal rat cardiac fibroblast	western
	v63	AngIIin	B1int	NA	Increase	in-med	16765374	neonatal rat cardiac fibroblast	western, zymogram, PCR
	v64	E2in	ROS	NA	Decrease	in-med	15831659	neonatal rat cardiac fibroblast	IF
	v65	E2in	NOX	NA	Decrease	in-med	15831659	neonatal rat cardiac fibroblast	IF
	v66	E2in	latentTGFB	NA	Increase	in-med	11861043	neonatal rat cardiac fibroblast	western
Unreported	v1	TGFBin	latentTGFB	Increase	Increase	in-out	10715259	disease human cardiac fibroblast	western time series
	v2	TNFain	proMMP9	Increase	Increase	in-out	15537504	human atrial cardiac fibroblast	zymogram and PCR dose response (3)
	v3	IL1in	aSMA	Decrease	No Change	in-out	23583823	human atrial cardiac fibroblast	decrease via pcr, no change via western/IF
	v4	IL1in	proMMP1	Increase	Increase	in-out	20619343	human atrial cardiac fibroblast	PCR time series
	v5	IL1in	proMMP9	Increase	Increase	in-out	20619343	human atrial cardiac fibroblast	PCR time series
	v6	IL1in	proMMP2	Increase	No Change	in-out	20619343	human atrial cardiac fibroblast	PCR time series
	v7	IL1in	IL6	Increase	Increase	in-out	23583823	human atrial cardiac fibroblast	PCR and ELISA (3)
	v8	IL1in	CTGF	Decrease	No Change	in-out	23583823	human atrial cardiac fibroblast	western, PCR showed a decrease (2)
	v9	NEin	IL6	Increase	Increase	in-out	12619890	rat cardiac fibroblast	western and RPA time course (3)
	v10	PDGFin	latentTGFB	Increase	Increase	in-out	23585135	adult rat cardiac fibroblast	western and mRNA (2)
	v11	ET1in	JNK	NA	Increase	in-med	19188658	human fetal lung fibroblast	western time series
	v12	IL1in	fibronectin	NA	No Change	in-out	11132772	human lung fibroblast	enzyme immunoassay
	v13	IL1in	proMMP3	NA	Increase	in-out	23583823	human atrial cardiac fibroblast	PCR time series, ELISA
	v14	IL1in	TNC	NA	Increase	in-out	23454256	human atrial cardiac fibroblast	PCR, western
	v15	PDGFin	ERK	NA	Increase	in-med	19136609	mouse cardiac fibroblast	western time series
	v16	PDGFin	FAK	NA	No Change	in-med	19136609	mouse cardiac fibroblast	western time series
	v17	PDGFin	fibronectin	NA	Increase	in-out	11132772	human lung fibroblast	enzyme immunoassay
	v18	PDGFin	JNK	NA	Increase	in-med	19136609	mouse cardiac fibroblast	western time series
	v19	PDGFin	p38	NA	Increase	in-med	19136609	mouse cardiac fibroblast	western time series
	v20	PDGFin	proMMP3	NA	No Change	in-out	11132772	human lung fibroblast	zymogram
	v21	tensionin	ERK	NA	Increase	in-med	9435301	rat cardiac fibroblast	in vitro kinase assay, immunoblotting time course, 4% equibiaxial cyclic stretch
	v22	tensionin	p38	NA	No Change	in-med	9435301	rat cardiac fibroblast	in vitro kinase assay, immunoblotting time course, 4% equibiaxial cyclic stretch
	v23	TGFBin	ET1	NA	Increase	in-out	19188658	human fetal lung fibroblast	PCR time series, ELISA
	v24	TGFBin	FAK	NA	Increase	in-med	17113264	human lung fibroblast	western
	v25	TGFBin	NFAT	NA	Increase	in-med	23564462	mouse embryonic fibroblast	IF and PCR, dose-response
	v26	TGFBin	proMMP3	NA	No Change	in-out	23583823	human atrial cardiac fibroblast	PCR time series, ELISA
	v27	TGFBin	smad3	NA	Increase	in-med	28905939	human cardiac fibroblast	western
	v28	TGFBin	smad7	NA	No Change	in-med	28905939	human cardiac fibroblast	western
	v29	TNFain	fibronectin	NA	No Change	in-out	11132772	human lung fibroblast	enzyme immunoassay
	v30	TNFain	proMMP1	NA	Increase	in-out	11132772	human lung fibroblast	zymogram
	v31	TNFain	proMMP3	NA	No Change	in-out	11132772	human lung fibroblast	zymogram

## Sheet: S3_Parameter Sweep
Supplementary Table S3: Accuracy of the signaling network models following a parameter sweep for tension, dose, n, and EC 50. The highest ranked weighted average of the accuracies was used to determine model parameter values.
tension	dose	n	EC 50	F In-Out	F In-Med	M In-Out	M In-Med	P In-Out	P In-Med	Average Accuracy
0.65	1	1.05	0.65	0.75	0.545455	0.833333	0.774194	0.870968	0.685714	0.772727
0.7	1	1.05	0.65	0.75	0.545455	0.833333	0.774194	0.870968	0.685714	0.772727
0.7	1	1.1	0.65	0.75	0.545455	0.833333	0.774194	0.870968	0.685714	0.772727
0.4	1	1.2	0.6	0.5	0.545455	0.833333	0.741935	0.870968	0.714286	0.766234
0.45	0.9	1.15	0.6	1	0.545455	0.833333	0.774194	0.806452	0.685714	0.766234
0.5	0.9	1.15	0.6	1	0.545455	0.833333	0.774194	0.806452	0.685714	0.766234
0.5	0.9	1.2	0.6	1	0.545455	0.833333	0.774194	0.806452	0.685714	0.766234
0.5	0.9	1.25	0.6	1	0.545455	0.833333	0.774194	0.806452	0.685714	0.766234
0.55	0.9	1.35	0.6	1	0.545455	0.833333	0.774194	0.806452	0.685714	0.766234
0.75	1	1.05	0.65	0.75	0.545455	0.809524	0.774194	0.83871	0.714286	0.766234
0.45	0.9	1.2	0.6	1	0.545455	0.833333	0.741935	0.806452	0.685714	0.75974
0.5	0.85	1.05	0.6	1	0.545455	0.809524	0.774194	0.774194	0.714286	0.75974
0.4	0.9	1.1	0.6	1	0.545455	0.833333	0.774194	0.774194	0.685714	0.75974
0.4	0.95	1.05	0.6	0.75	0.545455	0.833333	0.774194	0.806452	0.685714	0.75974
0.4	0.95	1.1	0.6	0.75	0.545455	0.833333	0.774194	0.806452	0.685714	0.75974
0.4	1	1.15	0.6	0.75	0.545455	0.833333	0.741935	0.806452	0.714286	0.75974
0.4	1	1.55	0.55	0.75	0.545455	0.833333	0.741935	0.806452	0.714286	0.75974
0.45	0.6	1.65	0.55	0.25	0.454545	0.857143	0.806452	0.806452	0.714286	0.75974
0.45	0.9	1.1	0.6	1	0.545455	0.833333	0.774194	0.774194	0.685714	0.75974
0.45	0.95	1.15	0.6	0.75	0.545455	0.833333	0.774194	0.806452	0.685714	0.75974
0.55	0.9	1.25	0.6	1	0.454545	0.833333	0.774194	0.806452	0.685714	0.75974
0.55	0.9	1.3	0.6	1	0.454545	0.833333	0.774194	0.806452	0.685714	0.75974
0.55	0.95	1.4	0.6	0.75	0.545455	0.833333	0.774194	0.806452	0.685714	0.75974
0.6	0.9	1.4	0.6	1	0.454545	0.833333	0.774194	0.806452	0.685714	0.75974
0.6	0.9	1.45	0.6	1	0.454545	0.833333	0.774194	0.806452	0.685714	0.75974
0.65	0.9	1.75	0.6	1	0.454545	0.857143	0.774194	0.806452	0.657143	0.75974
0.7	1	1.15	0.65	0.75	0.545455	0.833333	0.774194	0.806452	0.685714	0.75974
0.75	1	1.15	0.65	0.75	0.545455	0.833333	0.774194	0.806452	0.685714	0.75974
0.75	1	1.2	0.65	0.75	0.545455	0.833333	0.774194	0.806452	0.685714	0.75974
0.75	1	1.25	0.65	0.75	0.545455	0.833333	0.774194	0.806452	0.685714	0.75974
0.4	0.55	1.5	0.55	0.25	0.545455	0.833333	0.806452	0.806452	0.714286	0.75974
0.45	0.95	1.05	0.6	0.75	0.545455	0.833333	0.774194	0.774194	0.714286	0.75974
0.45	1	1.05	0.6	0.75	0.454545	0.833333	0.774194	0.806452	0.714286	0.75974
0.5	0.95	1.1	0.6	0.75	0.454545	0.833333	0.774194	0.806452	0.714286	0.75974
0.6	0.9	1.55	0.6	1	0.545455	0.833333	0.774194	0.806452	0.657143	0.75974
0.6	0.95	1.6	0.6	1	0.545455	0.833333	0.774194	0.806452	0.657143	0.75974
0.75	1	1.35	0.65	1	0.545455	0.833333	0.774194	0.806452	0.657143	0.75974
0.4	0.9	1.05	0.6	1	0.545455	0.809524	0.774194	0.774194	0.685714	0.753247
0.45	0.85	1.05	0.6	1	0.545455	0.809524	0.774194	0.774194	0.685714	0.753247
0.5	0.85	1.1	0.6	1	0.545455	0.809524	0.774194	0.774194	0.685714	0.753247
0.5	0.85	1.15	0.6	1	0.545455	0.809524	0.774194	0.774194	0.685714	0.753247
0.55	0.85	1.1	0.6	1	0.545455	0.809524	0.741935	0.774194	0.714286	0.753247
0.55	0.85	1.15	0.6	1	0.545455	0.809524	0.774194	0.774194	0.685714	0.753247
0.55	0.85	1.2	0.6	1	0.454545	0.809524	0.774194	0.806452	0.685714	0.753247
0.6	0.8	1.15	0.6	1	0.545455	0.809524	0.741935	0.774194	0.714286	0.753247
0.6	0.85	1.15	0.6	1	0.545455	0.809524	0.741935	0.774194	0.714286	0.753247
0.6	0.85	1.2	0.6	1	0.545455	0.809524	0.741935	0.774194	0.714286	0.753247
0.6	0.85	1.3	0.6	1	0.454545	0.809524	0.774194	0.806452	0.685714	0.753247
0.6	0.85	1.35	0.6	1	0.454545	0.809524	0.774194	0.806452	0.685714	0.753247
0.6	0.85	1.4	0.6	1	0.454545	0.809524	0.774194	0.806452	0.685714	0.753247
0.65	0.8	1.3	0.6	1	0.545455	0.809524	0.741935	0.774194	0.714286	0.753247
0.4	0.9	1.15	0.6	1	0.545455	0.833333	0.741935	0.774194	0.685714	0.753247
0.4	0.95	1.15	0.6	0.75	0.545455	0.833333	0.741935	0.806452	0.685714	0.753247
0.4	1	1.25	0.6	0.5	0.545455	0.833333	0.741935	0.83871	0.685714	0.753247
0.45	0.5	1.65	0.55	0.25	0.545455	0.809524	0.806452	0.806452	0.714286	0.753247
0.45	0.95	1.2	0.6	0.75	0.545455	0.833333	0.741935	0.806452	0.685714	0.753247
0.5	0.95	1.3	0.6	0.75	0.545455	0.833333	0.741935	0.806452	0.685714	0.753247
0.4	1	1.05	0.6	0.75	0.454545	0.833333	0.774194	0.806452	0.685714	0.753247
0.4	1	1.1	0.6	0.75	0.454545	0.833333	0.774194	0.806452	0.685714	0.753247
0.45	0.6	1.7	0.55	0.25	0.545455	0.833333	0.806452	0.806452	0.685714	0.753247
0.45	0.65	1.65	0.55	0.25	0.454545	0.857143	0.774194	0.806452	0.714286	0.753247
0.45	0.65	1.7	0.55	0.25	0.545455	0.833333	0.806452	0.806452	0.685714	0.753247
0.45	0.7	1.65	0.55	0.5	0.454545	0.857143	0.741935	0.806452	0.714286	0.753247
0.45	0.75	1.65	0.55	1	0.363636	0.857143	0.709677	0.806452	0.714286	0.753247
0.45	0.8	1.65	0.55	1	0.363636	0.857143	0.709677	0.806452	0.714286	0.753247
0.45	0.85	1.65	0.55	0.75	0.454545	0.857143	0.709677	0.806452	0.714286	0.753247
0.45	0.9	1.65	0.55	0.75	0.545455	0.857143	0.677419	0.806452	0.714286	0.753247
0.45	0.95	1.1	0.6	0.75	0.454545	0.833333	0.774194	0.806452	0.685714	0.753247
0.45	0.95	1.65	0.55	0.75	0.545455	0.857143	0.677419	0.806452	0.714286	0.753247
0.45	1	1.1	0.6	0.75	0.454545	0.833333	0.774194	0.806452	0.685714	0.753247
0.45	1	1.15	0.6	0.75	0.454545	0.833333	0.774194	0.806452	0.685714	0.753247
0.45	1	1.2	0.6	0.75	0.454545	0.833333	0.774194	0.806452	0.685714	0.753247
0.5	0.85	1.25	0.6	0.5	0.545455	0.833333	0.774194	0.806452	0.685714	0.753247
0.5	0.95	1.15	0.6	0.75	0.454545	0.833333	0.774194	0.806452	0.685714	0.753247
0.5	0.95	1.2	0.6	0.75	0.454545	0.833333	0.774194	0.806452	0.685714	0.753247
0.5	0.95	1.25	0.6	0.75	0.454545	0.833333	0.774194	0.806452	0.685714	0.753247
0.5	1	1.05	0.6	0.75	0.545455	0.833333	0.741935	0.774194	0.714286	0.753247
0.5	1	1.1	0.6	0.75	0.454545	0.833333	0.741935	0.806452	0.714286	0.753247
0.5	1	1.15	0.6	0.75	0.454545	0.833333	0.774194	0.806452	0.685714	0.753247
0.5	1	1.2	0.6	0.75	0.454545	0.833333	0.774194	0.806452	0.685714	0.753247
0.5	1	1.25	0.6	0.75	0.454545	0.833333	0.774194	0.806452	0.685714	0.753247
0.55	0.85	1.35	0.6	0.5	0.545455	0.833333	0.774194	0.806452	0.685714	0.753247
0.55	0.9	1.2	0.6	0.75	0.454545	0.833333	0.774194	0.806452	0.685714	0.753247
0.55	0.9	1.4	0.6	1	0.545455	0.833333	0.741935	0.806452	0.657143	0.753247
0.55	0.95	1.2	0.6	0.75	0.454545	0.833333	0.774194	0.806452	0.685714	0.753247
0.55	0.95	1.25	0.6	0.75	0.454545	0.833333	0.774194	0.806452	0.685714	0.753247
0.55	0.95	1.3	0.6	0.75	0.454545	0.833333	0.774194	0.806452	0.685714	0.753247
0.55	0.95	1.35	0.6	0.75	0.454545	0.833333	0.774194	0.806452	0.685714	0.753247
0.55	1	1.1	0.6	0.75	0.545455	0.833333	0.741935	0.774194	0.714286	0.753247
0.55	1	1.25	0.6	0.75	0.454545	0.833333	0.774194	0.806452	0.685714	0.753247
0.55	1	1.3	0.6	0.75	0.454545	0.833333	0.774194	0.806452	0.685714	0.753247
0.55	1	1.35	0.6	0.75	0.454545	0.833333	0.774194	0.806452	0.685714	0.753247
0.55	1	1.4	0.6	0.75	0.454545	0.833333	0.774194	0.806452	0.685714	0.753247
0.6	0.9	1.35	0.6	0.75	0.454545	0.833333	0.774194	0.806452	0.685714	0.753247
0.6	0.95	1.25	0.6	0.75	0.454545	0.833333	0.741935	0.806452	0.714286	0.753247
0.6	0.95	1.35	0.6	0.75	0.454545	0.833333	0.774194	0.806452	0.685714	0.753247
0.6	0.95	1.4	0.6	0.75	0.454545	0.833333	0.774194	0.806452	0.685714	0.753247
0.6	0.95	1.45	0.6	0.75	0.454545	0.833333	0.774194	0.806452	0.685714	0.753247
0.6	1	1.4	0.6	0.75	0.454545	0.833333	0.774194	0.806452	0.685714	0.753247
0.6	1	1.45	0.6	0.75	0.454545	0.833333	0.774194	0.806452	0.685714	0.753247
0.65	0.95	1.75	0.6	0.75	0.454545	0.857143	0.774194	0.806452	0.657143	0.753247
0.65	1	1.1	0.65	0.5	0.545455	0.833333	0.741935	0.870968	0.657143	0.753247
0.65	1	1.15	0.65	0.5	0.545455	0.833333	0.741935	0.870968	0.657143	0.753247
0.75	1	1.1	0.65	0.75	0.545455	0.833333	0.774194	0.774194	0.685714	0.753247
0.4	0.5	1.5	0.55	0.25	0.454545	0.833333	0.806452	0.806452	0.714286	0.753247
0.4	0.6	1.5	0.55	0.25	0.454545	0.833333	0.806452	0.806452	0.714286	0.753247
0.4	0.65	1.5	0.55	0.25	0.454545	0.833333	0.806452	0.806452	0.714286	0.753247
0.4	0.7	1.5	0.55	0.25	0.454545	0.833333	0.806452	0.806452	0.714286	0.753247
0.6	0.9	1.5	0.6	1	0.454545	0.833333	0.774194	0.806452	0.657143	0.753247
0.75	1	1.3	0.65	0.75	0.545455	0.833333	0.774194	0.806452	0.657143	0.753247
0.75	1	1.4	0.65	0.75	0.545455	0.833333	0.774194	0.806452	0.657143	0.753247
0.75	1	1.45	0.65	0.75	0.545455	0.833333	0.774194	0.806452	0.657143	0.753247
0.45	0.5	1.7	0.55	0.25	0.545455	0.809524	0.806452	0.806452	0.685714	0.746753
0.45	0.55	1.7	0.55	0.25	0.545455	0.809524	0.806452	0.806452	0.685714	0.746753
0.45	0.9	1.05	0.6	0.75	0.545455	0.809524	0.774194	0.774194	0.685714	0.746753
0.5	0.7	1.2	0.6	0.25	0.636364	0.809524	0.806452	0.774194	0.685714	0.746753
0.5	0.75	1.25	0.6	0.25	0.636364	0.809524	0.806452	0.774194	0.685714	0.746753
0.5	0.85	1.2	0.6	0.5	0.545455	0.809524	0.774194	0.806452	0.685714	0.746753
0.5	0.9	1.05	0.6	0.75	0.545455	0.809524	0.741935	0.774194	0.714286	0.746753
0.5	0.9	1.1	0.6	0.75	0.545455	0.809524	0.774194	0.774194	0.685714	0.746753
0.5	0.95	1.05	0.6	0.75	0.545455	0.809524	0.741935	0.774194	0.714286	0.746753
0.55	0.7	1.35	0.6	0.25	0.636364	0.809524	0.806452	0.774194	0.685714	0.746753
0.55	0.75	1.35	0.6	0.25	0.545455	0.809524	0.806452	0.806452	0.685714	0.746753
0.55	0.8	1.05	0.6	1	0.545455	0.809524	0.709677	0.774194	0.714286	0.746753
0.55	0.85	1.05	0.6	1	0.545455	0.809524	0.709677	0.774194	0.714286	0.746753
0.55	0.85	1.3	0.6	0.5	0.545455	0.809524	0.774194	0.806452	0.685714	0.746753
0.55	0.9	1.05	0.6	0.75	0.545455	0.809524	0.741935	0.774194	0.714286	0.746753
0.55	0.9	1.1	0.6	0.75	0.545455	0.809524	0.741935	0.774194	0.714286	0.746753
0.55	0.95	1.05	0.6	0.75	0.545455	0.809524	0.741935	0.774194	0.714286	0.746753
0.55	0.95	1.1	0.6	0.75	0.545455	0.809524	0.741935	0.774194	0.714286	0.746753
0.6	0.65	1.35	0.6	0.25	0.545455	0.809524	0.806452	0.806452	0.685714	0.746753
0.6	0.65	1.4	0.6	0.25	0.545455	0.809524	0.806452	0.806452	0.685714	0.746753
0.6	0.7	1.35	0.6	0.25	0.545455	0.809524	0.806452	0.806452	0.685714	0.746753
0.6	0.7	1.4	0.6	0.25	0.545455	0.809524	0.806452	0.806452	0.685714	0.746753
0.6	0.7	1.45	0.6	0.25	0.545455	0.809524	0.806452	0.806452	0.685714	0.746753
0.6	0.75	1.45	0.6	0.25	0.545455	0.809524	0.806452	0.806452	0.685714	0.746753
0.6	0.8	1.1	0.6	1	0.545455	0.809524	0.709677	0.774194	0.714286	0.746753
0.6	0.85	1.1	0.6	1	0.545455	0.809524	0.709677	0.774194	0.714286	0.746753
0.6	0.9	1.1	0.6	0.75	0.545455	0.809524	0.741935	0.774194	0.714286	0.746753
0.6	0.9	1.15	0.6	0.75	0.545455	0.809524	0.741935	0.774194	0.714286	0.746753
0.6	0.95	1.15	0.6	0.75	0.545455	0.809524	0.741935	0.774194	0.714286	0.746753
0.65	0.8	1.35	0.6	1	0.454545	0.809524	0.741935	0.774194	0.714286	0.746753
0.65	0.85	1.3	0.6	1	0.454545	0.809524	0.741935	0.774194	0.714286	0.746753
0.65	0.85	1.35	0.6	1	0.454545	0.809524	0.741935	0.774194	0.714286	0.746753
0.65	0.85	1.4	0.6	1	0.454545	0.809524	0.741935	0.806452	0.685714	0.746753
0.65	0.85	1.45	0.6	1	0.454545	0.809524	0.741935	0.806452	0.685714	0.746753
0.65	0.85	1.5	0.6	1	0.454545	0.809524	0.741935	0.806452	0.685714	0.746753
0.65	0.85	1.55	0.6	1	0.454545	0.809524	0.741935	0.806452	0.685714	0.746753
0.65	0.9	1.4	0.6	0.75	0.454545	0.809524	0.741935	0.806452	0.714286	0.746753
0.75	0.95	1.15	0.65	1	0.545455	0.809524	0.741935	0.806452	0.657143	0.746753
0.75	0.95	1.2	0.65	1	0.545455	0.809524	0.741935	0.806452	0.657143	0.746753
0.75	0.95	1.25	0.65	1	0.545455	0.809524	0.741935	0.806452	0.657143	0.746753
0.8	1	1.65	0.65	1	0.545455	0.809524	0.774194	0.806452	0.628571	0.746753
0.8	1	1.7	0.65	1	0.545455	0.809524	0.774194	0.806452	0.628571	0.746753
0.4	1	1.3	0.6	0.25	0.545455	0.833333	0.741935	0.83871	0.685714	0.746753
0.45	0.55	1.65	0.55	0.25	0.454545	0.809524	0.806452	0.806452	0.714286	0.746753
0.45	0.8	1.7	0.55	1	0.363636	0.833333	0.741935	0.806452	0.685714	0.746753
0.45	0.9	1.7	0.55	0.75	0.454545	0.833333	0.741935	0.806452	0.685714	0.746753
0.45	0.95	1.25	0.6	0.5	0.545455	0.833333	0.741935	0.806452	0.685714	0.746753
0.45	0.95	1.7	0.55	0.75	0.454545	0.833333	0.741935	0.806452	0.685714	0.746753
0.45	1	1.25	0.6	0.5	0.545455	0.833333	0.741935	0.806452	0.685714	0.746753
0.45	1	1.7	0.55	0.75	0.454545	0.833333	0.741935	0.806452	0.685714	0.746753
0.5	0.9	1.3	0.6	0.5	0.545455	0.833333	0.741935	0.806452	0.685714	0.746753
0.5	1	1.3	0.6	0.75	0.454545	0.833333	0.741935	0.806452	0.685714	0.746753
0.55	1	1.2	0.6	0.75	0.454545	0.833333	0.741935	0.806452	0.685714	0.746753
0.6	0.95	1.3	0.6	0.75	0.454545	0.833333	0.741935	0.806452	0.685714	0.746753
0.6	1	1.3	0.6	0.75	0.454545	0.833333	0.741935	0.806452	0.685714	0.746753
0.6	1	1.35	0.6	0.75	0.454545	0.833333	0.741935	0.806452	0.685714	0.746753
0.65	0.85	1.6	0.6	1	0.454545	0.809524	0.774194	0.806452	0.657143	0.746753
0.65	0.85	1.65	0.6	1	0.454545	0.809524	0.774194	0.806452	0.657143	0.746753
0.65	0.85	1.7	0.6	1	0.454545	0.809524	0.774194	0.806452	0.657143	0.746753
0.65	0.85	1.75	0.6	1	0.454545	0.809524	0.774194	0.806452	0.657143	0.746753
0.65	0.95	1.5	0.6	0.75	0.454545	0.833333	0.741935	0.806452	0.685714	0.746753
0.65	0.95	1.55	0.6	0.75	0.454545	0.833333	0.741935	0.806452	0.685714	0.746753
0.65	0.95	1.6	0.6	0.75	0.454545	0.833333	0.741935	0.806452	0.685714	0.746753
0.65	1	1.6	0.6	0.75	0.454545	0.833333	0.741935	0.806452	0.685714	0.746753
0.8	1	1.55	0.65	1	0.454545	0.809524	0.774194	0.806452	0.657143	0.746753
0.4	0.75	1.5	0.55	0.5	0.454545	0.833333	0.741935	0.806452	0.714286	0.746753
0.4	0.75	1.6	0.55	0.25	0.545455	0.833333	0.774194	0.806452	0.685714	0.746753
0.4	0.75	1.65	0.55	0.25	0.636364	0.833333	0.774194	0.774194	0.685714	0.746753
0.4	0.8	1.5	0.55	1	0.363636	0.833333	0.709677	0.806452	0.714286	0.746753
0.4	0.8	1.65	0.55	0.25	0.636364	0.833333	0.774194	0.774194	0.685714	0.746753
0.4	0.8	1.7	0.55	0.25	0.636364	0.833333	0.774194	0.774194	0.685714	0.746753
0.4	0.8	1.75	0.55	0.25	0.636364	0.833333	0.774194	0.774194	0.685714	0.746753
0.4	0.85	1.55	0.55	1	0.363636	0.833333	0.709677	0.806452	0.714286	0.746753
0.4	0.85	1.75	0.55	0.25	0.636364	0.833333	0.774194	0.774194	0.685714	0.746753
0.4	0.9	1.55	0.55	0.75	0.454545	0.833333	0.709677	0.806452	0.714286	0.746753
0.4	0.95	1.55	0.55	0.75	0.454545	0.833333	0.709677	0.806452	0.714286	0.746753
0.45	0.6	1.75	0.55	0	0.636364	0.833333	0.774194	0.806452	0.685714	0.746753
0.45	1	1.05	0.65	0.5	0.545455	0.833333	0.741935	0.83871	0.657143	0.746753
0.5	0.95	1.35	0.6	0.75	0.545455	0.833333	0.741935	0.806452	0.657143	0.746753
0.5	1	1.05	0.65	0.5	0.545455	0.833333	0.741935	0.83871	0.657143	0.746753
0.55	0.95	1.15	0.6	0.75	0.454545	0.833333	0.741935	0.774194	0.714286	0.746753
0.55	0.95	1.45	0.6	0.75	0.545455	0.833333	0.741935	0.806452	0.657143	0.746753
0.55	1	1.05	0.65	0.5	0.545455	0.833333	0.741935	0.83871	0.657143	0.746753
0.55	1	1.1	0.65	0.5	0.545455	0.833333	0.741935	0.83871	0.657143	0.746753
0.55	1	1.15	0.6	0.75	0.454545	0.833333	0.741935	0.774194	0.714286	0.746753
0.6	1	1.05	0.65	0.5	0.545455	0.833333	0.741935	0.83871	0.657143	0.746753
0.6	1	1.1	0.65	0.5	0.545455	0.833333	0.741935	0.83871	0.657143	0.746753
0.6	1	1.15	0.6	0.75	0.454545	0.833333	0.741935	0.774194	0.714286	0.746753
0.6	1	1.25	0.6	0.75	0.454545	0.833333	0.741935	0.774194	0.714286	0.746753
0.6	1	1.6	0.6	0.75	0.545455	0.833333	0.741935	0.806452	0.657143	0.746753
0.65	0.95	1.3	0.6	0.75	0.454545	0.833333	0.741935	0.774194	0.714286	0.746753
0.65	0.95	1.45	0.6	0.75	0.363636	0.833333	0.741935	0.806452	0.714286	0.746753
0.65	1	1.5	0.6	0.75	0.363636	0.833333	0.741935	0.806452	0.714286	0.746753
0.65	1	1.7	0.6	0.75	0.454545	0.857143	0.741935	0.806452	0.657143	0.746753
0.65	1	1.75	0.6	0.75	0.454545	0.857143	0.741935	0.806452	0.657143	0.746753
0.7	1	1.25	0.65	0.75	0.545455	0.833333	0.741935	0.806452	0.657143	0.746753
0.4	0.65	1.55	0.55	0.25	0.454545	0.833333	0.774194	0.806452	0.714286	0.746753
0.4	0.75	1.55	0.55	0.5	0.363636	0.833333	0.774194	0.806452	0.714286	0.746753
0.6	0.85	1.55	0.6	0.5	0.545455	0.833333	0.774194	0.806452	0.657143	0.746753
0.6	0.85	1.6	0.6	0.5	0.545455	0.833333	0.774194	0.806452	0.657143	0.746753
0.6	0.9	1.6	0.6	0.5	0.545455	0.833333	0.774194	0.806452	0.657143	0.746753
0.6	0.95	1.5	0.6	0.75	0.454545	0.833333	0.774194	0.806452	0.657143	0.746753
0.6	0.95	1.55	0.6	0.75	0.454545	0.833333	0.774194	0.806452	0.657143	0.746753
0.6	1	1.5	0.6	0.75	0.454545	0.833333	0.774194	0.806452	0.657143	0.746753
0.6	1	1.55	0.6	0.75	0.454545	0.833333	0.774194	0.806452	0.657143	0.746753
0.65	0.9	1.65	0.6	0.75	0.454545	0.833333	0.774194	0.806452	0.657143	0.746753
0.65	0.9	1.7	0.6	0.75	0.454545	0.833333	0.774194	0.806452	0.657143	0.746753
0.65	0.95	1.7	0.6	0.75	0.454545	0.833333	0.774194	0.806452	0.657143	0.746753
0.4	0.7	1.1	0.6	0.25	0.636364	0.809524	0.774194	0.774194	0.685714	0.74026
0.4	0.75	1.1	0.6	0.25	0.545455	0.809524	0.806452	0.774194	0.685714	0.74026
0.4	0.8	1.1	0.6	0.25	0.545455	0.809524	0.806452	0.774194	0.685714	0.74026
0.4	0.85	1.05	0.6	0.5	0.545455	0.809524	0.774194	0.774194	0.685714	0.74026
0.4	0.85	1.1	0.6	0.5	0.545455	0.809524	0.774194	0.774194	0.685714	0.74026
0.45	0.65	1.1	0.6	0.25	0.636364	0.809524	0.774194	0.774194	0.685714	0.74026
0.45	0.7	1.15	0.6	0.25	0.636364	0.809524	0.774194	0.774194	0.685714	0.74026
0.45	0.7	1.2	0.6	0	0.636364	0.809524	0.806452	0.774194	0.685714	0.74026
0.45	0.75	1.15	0.6	0.25	0.545455	0.809524	0.806452	0.774194	0.685714	0.74026
0.45	0.75	1.2	0.6	0	0.636364	0.809524	0.806452	0.774194	0.685714	0.74026
0.45	0.85	1.1	0.6	0.5	0.545455	0.809524	0.774194	0.774194	0.685714	0.74026
0.45	0.85	1.15	0.6	0.5	0.545455	0.809524	0.774194	0.774194	0.685714	0.74026
0.5	0.6	1.15	0.6	0.25	0.636364	0.809524	0.774194	0.774194	0.685714	0.74026
0.5	0.65	1.2	0.6	0.25	0.636364	0.809524	0.774194	0.774194	0.685714	0.74026
0.5	0.7	1.25	0.6	0	0.636364	0.809524	0.806452	0.774194	0.685714	0.74026
0.5	0.75	1.2	0.6	0.25	0.545455	0.809524	0.806452	0.774194	0.685714	0.74026
0.5	0.8	1.25	0.6	0.25	0.545455	0.809524	0.806452	0.774194	0.685714	0.74026
0.55	0.65	1.3	0.6	0.25	0.636364	0.809524	0.774194	0.774194	0.685714	0.74026
0.55	0.7	1.25	0.6	0.25	0.545455	0.809524	0.806452	0.774194	0.685714	0.74026
0.55	0.7	1.3	0.6	0.25	0.545455	0.809524	0.806452	0.774194	0.685714	0.74026
0.55	0.75	1.3	0.6	0.25	0.545455	0.809524	0.806452	0.774194	0.685714	0.74026
0.55	0.8	1.1	0.6	0.5	0.545455	0.809524	0.741935	0.774194	0.714286	0.74026
0.55	0.8	1.25	0.6	0.25	0.545455	0.809524	0.774194	0.806452	0.685714	0.74026
0.55	0.8	1.3	0.6	0.25	0.545455	0.809524	0.774194	0.806452	0.685714	0.74026
0.55	0.8	1.35	0.6	0.25	0.545455	0.809524	0.774194	0.806452	0.685714	0.74026
0.55	0.85	1.25	0.6	0.5	0.454545	0.809524	0.774194	0.806452	0.685714	0.74026
0.55	0.9	1.15	0.6	0.75	0.454545	0.809524	0.741935	0.774194	0.714286	0.74026
0.55	1	1.05	0.6	0.75	0.454545	0.809524	0.741935	0.774194	0.714286	0.74026
0.6	0.65	1.3	0.6	0.25	0.545455	0.809524	0.806452	0.774194	0.685714	0.74026
0.6	0.75	1.3	0.6	0.25	0.545455	0.809524	0.774194	0.806452	0.685714	0.74026
0.6	0.8	1.2	0.6	0.5	0.545455	0.809524	0.741935	0.774194	0.714286	0.74026
0.6	0.85	1.25	0.6	1	0.454545	0.809524	0.741935	0.774194	0.685714	0.74026
0.6	0.85	1.45	0.6	0.5	0.454545	0.809524	0.774194	0.806452	0.685714	0.74026
0.6	0.9	1.2	0.6	0.75	0.454545	0.809524	0.741935	0.774194	0.714286	0.74026
0.6	0.9	1.25	0.6	0.75	0.454545	0.809524	0.741935	0.806452	0.685714	0.74026
0.6	0.9	1.3	0.6	0.75	0.454545	0.809524	0.741935	0.806452	0.685714	0.74026
0.6	0.95	1.1	0.6	0.75	0.454545	0.809524	0.741935	0.774194	0.714286	0.74026
0.6	0.95	1.2	0.6	0.75	0.454545	0.809524	0.741935	0.774194	0.714286	0.74026
0.6	1	1.1	0.6	0.75	0.454545	0.809524	0.741935	0.774194	0.714286	0.74026
0.65	0.7	1.55	0.6	0.25	0.454545	0.809524	0.806452	0.806452	0.685714	0.74026
0.65	0.8	1.25	0.6	1	0.545455	0.809524	0.709677	0.774194	0.685714	0.74026
0.65	0.8	1.55	0.6	0.5	0.454545	0.809524	0.774194	0.806452	0.685714	0.74026
0.65	0.85	1.2	0.6	1	0.545455	0.809524	0.709677	0.774194	0.685714	0.74026
0.65	0.85	1.25	0.6	1	0.545455	0.809524	0.709677	0.774194	0.685714	0.74026
0.65	0.9	1.3	0.6	0.75	0.454545	0.809524	0.741935	0.774194	0.714286	0.74026
0.65	0.9	1.35	0.6	0.75	0.454545	0.809524	0.741935	0.774194	0.714286	0.74026
0.65	0.9	1.45	0.6	0.75	0.454545	0.809524	0.741935	0.806452	0.685714	0.74026
0.65	0.9	1.5	0.6	0.75	0.454545	0.809524	0.741935	0.806452	0.685714	0.74026
0.65	0.9	1.55	0.6	0.75	0.454545	0.809524	0.741935	0.806452	0.685714	0.74026
0.7	0.8	1.6	0.6	1	0.454545	0.809524	0.709677	0.774194	0.714286	0.74026
0.7	0.8	1.65	0.6	1	0.454545	0.809524	0.709677	0.774194	0.714286	0.74026
0.7	0.95	1.05	0.65	1	0.545455	0.809524	0.741935	0.774194	0.657143	0.74026
0.7	0.95	1.1	0.65	1	0.545455	0.809524	0.741935	0.774194	0.657143	0.74026
0.75	0.95	1.05	0.65	1	0.545455	0.809524	0.741935	0.774194	0.657143	0.74026
0.75	0.95	1.1	0.65	1	0.545455	0.809524	0.741935	0.774194	0.657143	0.74026
0.75	0.95	1.3	0.65	1	0.545455	0.809524	0.741935	0.806452	0.628571	0.74026
0.8	0.95	1.05	0.65	1	0.545455	0.809524	0.709677	0.774194	0.685714	0.74026
0.8	0.95	1.25	0.65	1	0.454545	0.809524	0.741935	0.774194	0.685714	0.74026
0.8	0.95	1.35	0.65	1	0.454545	0.809524	0.741935	0.806452	0.657143	0.74026
0.8	0.95	1.4	0.65	1	0.454545	0.809524	0.741935	0.806452	0.657143	0.74026
0.8	1	1.05	0.65	0.75	0.363636	0.809524	0.709677	0.83871	0.714286	0.74026
0.8	1	1.25	0.65	0.75	0.454545	0.809524	0.741935	0.774194	0.714286	0.74026
0.8	1	1.3	0.65	0.75	0.454545	0.809524	0.741935	0.774194	0.714286	0.74026
0.8	1	1.35	0.65	0.75	0.454545	0.809524	0.741935	0.774194	0.714286	0.74026
0.8	1	1.4	0.65	0.75	0.454545	0.809524	0.774194	0.774194	0.685714	0.74026
0.8	1	1.6	0.65	1	0.454545	0.809524	0.774194	0.806452	0.628571	0.74026
0.4	0.55	1.55	0.55	0	0.545455	0.809524	0.806452	0.774194	0.714286	0.74026
0.4	0.95	1.2	0.6	0.5	0.545455	0.833333	0.741935	0.774194	0.685714	0.74026
0.45	0.65	1.75	0.55	0	0.636364	0.833333	0.741935	0.806452	0.685714	0.74026
0.45	0.85	1.7	0.55	0.75	0.363636	0.833333	0.741935	0.806452	0.685714	0.74026
0.45	1	1.4	0.55	0.75	0.454545	0.785714	0.677419	0.870968	0.714286	0.74026
0.55	0.6	1.15	0.6	0.25	0.545455	0.809524	0.774194	0.774194	0.714286	0.74026
0.55	0.85	1.6	0.6	0.25	0.636364	0.809524	0.774194	0.806452	0.657143	0.74026
0.55	0.85	1.65	0.6	0.25	0.636364	0.809524	0.774194	0.806452	0.657143	0.74026
0.55	0.85	1.7	0.6	0.25	0.636364	0.809524	0.774194	0.806452	0.657143	0.74026
0.6	0.65	1.45	0.6	0.25	0.636364	0.809524	0.774194	0.806452	0.657143	0.74026
0.6	0.7	1.2	0.6	0.25	0.545455	0.809524	0.774194	0.774194	0.714286	0.74026
0.6	0.75	1.2	0.6	0.25	0.545455	0.809524	0.774194	0.774194	0.714286	0.74026
0.6	0.75	1.5	0.6	0.25	0.545455	0.809524	0.806452	0.806452	0.657143	0.74026
0.6	0.8	1.55	0.6	0.25	0.545455	0.809524	0.806452	0.806452	0.657143	0.74026
0.65	1	1.3	0.6	0.75	0.454545	0.833333	0.741935	0.774194	0.685714	0.74026
0.65	1	1.55	0.6	0.75	0.363636	0.833333	0.741935	0.806452	0.685714	0.74026
0.8	0.95	1.75	0.65	1	0.545455	0.809524	0.741935	0.870968	0.571429	0.74026
0.8	1	1.5	0.65	0.75	0.454545	0.809524	0.774194	0.806452	0.657143	0.74026
0.8	1	1.75	0.65	1	0.545455	0.809524	0.774194	0.806452	0.6	0.74026
0.4	0.75	1.7	0.55	0.25	0.545455	0.833333	0.774194	0.774194	0.685714	0.74026
0.4	0.75	1.75	0.55	0.25	0.545455	0.833333	0.774194	0.774194	0.685714	0.74026
0.4	0.8	1.6	0.55	0.25	0.454545	0.833333	0.774194	0.806452	0.685714	0.74026
0.4	0.85	1.5	0.55	0.75	0.363636	0.833333	0.709677	0.806452	0.714286	0.74026
0.4	0.9	1.5	0.55	0.75	0.363636	0.833333	0.709677	0.806452	0.714286	0.74026
0.4	0.95	1.5	0.55	0.75	0.363636	0.833333	0.709677	0.806452	0.714286	0.74026
0.4	0.95	1.6	0.6	0.25	0.636364	0.833333	0.774194	0.741935	0.685714	0.74026
0.4	0.95	1.65	0.6	0.25	0.636364	0.833333	0.774194	0.741935	0.685714	0.74026
0.4	1	1.1	0.65	0.25	0.545455	0.833333	0.741935	0.83871	0.657143	0.74026
0.4	1	1.15	0.65	0.25	0.545455	0.833333	0.741935	0.83871	0.657143	0.74026
0.4	1	1.75	0.6	0.25	0.636364	0.833333	0.741935	0.741935	0.714286	0.74026
0.45	0.75	1.7	0.55	0.5	0.363636	0.833333	0.774194	0.806452	0.685714	0.74026
0.45	1	1.1	0.65	0.25	0.545455	0.833333	0.741935	0.83871	0.657143	0.74026
0.45	1	1.15	0.65	0.25	0.545455	0.833333	0.741935	0.83871	0.657143	0.74026
0.45	1	1.65	0.55	0.75	0.454545	0.857143	0.645161	0.806452	0.714286	0.74026
0.5	1	1.15	0.65	0.25	0.545455	0.833333	0.741935	0.83871	0.657143	0.74026
0.5	1	1.35	0.6	0.5	0.545455	0.833333	0.741935	0.806452	0.657143	0.74026
0.55	0.85	1.4	0.6	0.5	0.545455	0.833333	0.741935	0.806452	0.657143	0.74026
0.55	1	1.15	0.65	0.25	0.545455	0.833333	0.741935	0.83871	0.657143	0.74026
0.55	1	1.45	0.6	0.5	0.545455	0.833333	0.741935	0.806452	0.657143	0.74026
0.6	1	1.15	0.65	0.25	0.545455	0.833333	0.741935	0.83871	0.657143	0.74026
0.6	1	1.2	0.6	0.75	0.363636	0.833333	0.741935	0.774194	0.714286	0.74026
0.65	0.95	1.35	0.6	0.75	0.363636	0.833333	0.741935	0.774194	0.714286	0.74026
0.65	0.95	1.65	0.6	0.75	0.454545	0.833333	0.741935	0.806452	0.657143	0.74026
0.65	1	1.35	0.6	0.75	0.363636	0.833333	0.741935	0.774194	0.714286	0.74026
0.65	1	1.4	0.6	0.75	0.363636	0.833333	0.741935	0.774194	0.714286	0.74026
0.65	1	1.45	0.6	0.75	0.363636	0.833333	0.741935	0.774194	0.714286	0.74026
0.65	1	1.65	0.6	0.75	0.454545	0.833333	0.741935	0.806452	0.657143	0.74026
0.7	1	1.2	0.65	0.5	0.545455	0.833333	0.741935	0.806452	0.657143	0.74026
0.4	0.6	1.55	0.55	0	0.545455	0.833333	0.774194	0.774194	0.714286	0.74026
0.4	0.7	1.55	0.55	0.25	0.363636	0.833333	0.774194	0.806452	0.714286	0.74026
0.4	0.9	1.35	0.6	0.25	0.636364	0.833333	0.774194	0.774194	0.657143	0.74026
0.4	0.9	1.4	0.6	0.25	0.636364	0.833333	0.774194	0.774194	0.657143	0.74026
0.45	0.9	1.4	0.6	0.25	0.636364	0.833333	0.774194	0.774194	0.657143	0.74026
0.45	0.9	1.45	0.6	0.25	0.636364	0.833333	0.774194	0.774194	0.657143	0.74026
0.45	0.9	1.5	0.6	0.25	0.636364	0.833333	0.774194	0.774194	0.657143	0.74026
0.5	0.9	1.55	0.6	0.25	0.636364	0.833333	0.774194	0.774194	0.657143	0.74026
0.5	0.9	1.6	0.6	0.25	0.636364	0.833333	0.774194	0.774194	0.657143	0.74026
0.55	0.85	1.5	0.6	0.25	0.545455	0.833333	0.774194	0.806452	0.657143	0.74026
0.55	0.85	1.55	0.6	0.25	0.545455	0.833333	0.774194	0.806452	0.657143	0.74026
0.6	0.85	1.5	0.6	0.5	0.454545	0.833333	0.774194	0.806452	0.657143	0.74026
0.4	0.7	1.05	0.6	0.25	0.545455	0.809524	0.774194	0.774194	0.685714	0.733766
0.4	0.75	1.15	0.6	0	0.636364	0.809524	0.774194	0.774194	0.685714	0.733766
0.4	0.8	1.05	0.6	0.25	0.545455	0.809524	0.774194	0.774194	0.685714	0.733766
0.45	0.55	1.75	0.55	0	0.545455	0.809524	0.774194	0.806452	0.685714	0.733766
0.45	0.65	1.15	0.6	0	0.636364	0.809524	0.774194	0.774194	0.685714	0.733766
0.45	0.65	1.2	0.6	0	0.636364	0.809524	0.774194	0.774194	0.685714	0.733766
0.45	0.7	1.1	0.6	0.25	0.545455	0.809524	0.774194	0.774194	0.685714	0.733766
0.45	0.75	1.1	0.6	0.25	0.545455	0.809524	0.774194	0.774194	0.685714	0.733766
0.45	0.8	1.05	0.6	0.25	0.545455	0.809524	0.774194	0.774194	0.685714	0.733766
0.45	0.8	1.1	0.6	0.25	0.545455	0.809524	0.774194	0.774194	0.685714	0.733766
0.45	0.8	1.15	0.6	0.25	0.545455	0.809524	0.774194	0.774194	0.685714	0.733766
0.45	0.8	1.2	0.6	0.25	0.545455	0.809524	0.774194	0.774194	0.685714	0.733766
0.5	0.6	1.1	0.6	0.25	0.545455	0.809524	0.741935	0.774194	0.714286	0.733766
0.5	0.6	1.2	0.6	0	0.636364	0.809524	0.774194	0.774194	0.685714	0.733766
0.5	0.6	1.25	0.6	0	0.636364	0.809524	0.774194	0.774194	0.685714	0.733766
0.5	0.65	1.15	0.6	0.25	0.545455	0.809524	0.774194	0.774194	0.685714	0.733766
0.5	0.65	1.25	0.6	0	0.636364	0.809524	0.774194	0.774194	0.685714	0.733766
0.5	0.7	1.05	0.6	0.25	0.545455	0.809524	0.741935	0.774194	0.714286	0.733766
0.5	0.7	1.15	0.6	0.25	0.545455	0.809524	0.774194	0.774194	0.685714	0.733766
0.5	0.75	1.05	0.6	0.25	0.545455	0.809524	0.741935	0.774194	0.714286	0.733766
0.5	0.75	1.1	0.6	0.25	0.545455	0.809524	0.774194	0.774194	0.685714	0.733766
0.5	0.75	1.15	0.6	0.25	0.545455	0.809524	0.774194	0.774194	0.685714	0.733766
0.5	0.75	1.3	0.6	0	0.636364	0.809524	0.774194	0.774194	0.685714	0.733766
0.5	0.8	1.05	0.6	0.25	0.545455	0.809524	0.741935	0.774194	0.714286	0.733766
0.5	0.8	1.1	0.6	0.25	0.545455	0.809524	0.774194	0.774194	0.685714	0.733766
0.5	0.8	1.15	0.6	0.25	0.545455	0.809524	0.774194	0.774194	0.685714	0.733766
0.5	0.8	1.2	0.6	0.25	0.545455	0.809524	0.774194	0.774194	0.685714	0.733766
0.55	0.6	1.2	0.6	0.25	0.545455	0.809524	0.774194	0.774194	0.685714	0.733766
0.55	0.6	1.25	0.6	0.25	0.636364	0.785714	0.774194	0.774194	0.685714	0.733766
0.55	0.6	1.3	0.6	0.25	0.636364	0.785714	0.774194	0.774194	0.685714	0.733766
0.55	0.65	1.1	0.6	0.25	0.545455	0.809524	0.741935	0.774194	0.714286	0.733766
0.55	0.65	1.15	0.6	0.25	0.545455	0.809524	0.741935	0.774194	0.714286	0.733766
0.55	0.65	1.2	0.6	0.25	0.545455	0.809524	0.774194	0.774194	0.685714	0.733766
0.55	0.65	1.25	0.6	0.25	0.545455	0.809524	0.774194	0.774194	0.685714	0.733766
0.55	0.7	1.1	0.6	0.25	0.545455	0.809524	0.741935	0.774194	0.714286	0.733766
0.55	0.7	1.2	0.6	0.25	0.545455	0.809524	0.774194	0.774194	0.685714	0.733766
0.55	0.75	1.1	0.6	0.25	0.545455	0.809524	0.741935	0.774194	0.714286	0.733766
0.55	0.75	1.15	0.6	0.25	0.545455	0.809524	0.774194	0.774194	0.685714	0.733766
0.55	0.75	1.2	0.6	0.25	0.545455	0.809524	0.774194	0.774194	0.685714	0.733766
0.55	0.75	1.25	0.6	0.25	0.545455	0.809524	0.774194	0.774194	0.685714	0.733766
0.55	0.8	1.15	0.6	0.25	0.545455	0.809524	0.774194	0.774194	0.685714	0.733766
0.55	0.8	1.2	0.6	0.25	0.545455	0.809524	0.774194	0.774194	0.685714	0.733766
0.6	0.65	1.2	0.6	0.25	0.545455	0.809524	0.741935	0.774194	0.714286	0.733766
0.6	0.65	1.25	0.6	0.25	0.545455	0.809524	0.774194	0.774194	0.685714	0.733766
0.6	0.65	1.5	0.6	0.25	0.636364	0.809524	0.774194	0.806452	0.628571	0.733766
0.6	0.7	1.25	0.6	0.25	0.545455	0.809524	0.774194	0.774194	0.685714	0.733766
0.6	0.7	1.3	0.6	0.25	0.545455	0.809524	0.774194	0.774194	0.685714	0.733766
0.6	0.7	1.5	0.6	0.25	0.545455	0.809524	0.806452	0.806452	0.628571	0.733766
0.6	0.75	1.25	0.6	0.25	0.545455	0.809524	0.774194	0.774194	0.685714	0.733766
0.6	0.75	1.35	0.6	0.25	0.454545	0.809524	0.774194	0.806452	0.685714	0.733766
0.6	0.75	1.4	0.6	0.25	0.454545	0.809524	0.774194	0.806452	0.685714	0.733766
0.6	0.75	1.7	0.6	0	0.636364	0.809524	0.741935	0.870968	0.628571	0.733766
0.6	0.75	1.75	0.6	0	0.636364	0.809524	0.741935	0.870968	0.628571	0.733766
0.6	0.8	1.05	0.6	1	0.545455	0.809524	0.677419	0.774194	0.685714	0.733766
0.6	0.8	1.3	0.6	0.25	0.454545	0.809524	0.774194	0.806452	0.685714	0.733766
0.6	0.8	1.35	0.6	0.25	0.454545	0.809524	0.774194	0.806452	0.685714	0.733766
0.6	0.8	1.4	0.6	0.25	0.454545	0.809524	0.774194	0.806452	0.685714	0.733766
0.6	0.8	1.45	0.6	0.25	0.454545	0.809524	0.774194	0.806452	0.685714	0.733766
0.6	0.85	1.05	0.6	1	0.545455	0.809524	0.677419	0.774194	0.685714	0.733766
0.6	0.9	1.05	0.6	0.75	0.545455	0.809524	0.677419	0.774194	0.714286	0.733766
0.65	0.7	1.35	0.6	0.25	0.545455	0.809524	0.741935	0.774194	0.714286	0.733766
0.65	0.7	1.45	0.6	0.25	0.454545	0.809524	0.774194	0.806452	0.685714	0.733766
0.65	0.7	1.5	0.6	0.25	0.454545	0.809524	0.774194	0.806452	0.685714	0.733766
0.65	0.75	1.3	0.6	0.25	0.545455	0.809524	0.741935	0.774194	0.714286	0.733766
0.65	0.75	1.5	0.6	0.25	0.454545	0.809524	0.774194	0.806452	0.685714	0.733766
0.65	0.75	1.55	0.6	0.25	0.454545	0.809524	0.774194	0.806452	0.685714	0.733766
0.65	0.8	1.4	0.6	0.5	0.454545	0.809524	0.741935	0.806452	0.685714	0.733766
0.65	0.8	1.45	0.6	0.5	0.454545	0.809524	0.741935	0.806452	0.685714	0.733766
0.65	0.8	1.5	0.6	0.5	0.454545	0.809524	0.741935	0.806452	0.685714	0.733766
0.65	0.85	1.05	0.6	1	0.545455	0.809524	0.677419	0.774194	0.685714	0.733766
0.65	0.85	1.1	0.6	1	0.545455	0.809524	0.677419	0.774194	0.685714	0.733766
0.65	0.85	1.15	0.6	1	0.545455	0.809524	0.677419	0.774194	0.685714	0.733766
0.65	0.9	1.25	0.6	0.75	0.545455	0.809524	0.709677	0.774194	0.685714	0.733766
0.65	0.9	1.6	0.6	0.75	0.454545	0.809524	0.741935	0.806452	0.657143	0.733766
0.65	0.95	1.05	0.65	0.75	0.545455	0.809524	0.741935	0.774194	0.657143	0.733766
0.65	0.95	1.4	0.6	0.75	0.363636	0.809524	0.741935	0.774194	0.714286	0.733766
0.7	0.75	1.25	0.6	1	0.545455	0.809524	0.677419	0.774194	0.685714	0.733766
0.7	0.8	1.25	0.6	1	0.545455	0.809524	0.677419	0.774194	0.685714	0.733766
0.7	0.8	1.7	0.6	1	0.454545	0.809524	0.709677	0.806452	0.657143	0.733766
0.7	0.8	1.75	0.6	1	0.454545	0.809524	0.709677	0.806452	0.657143	0.733766
0.7	0.9	1.65	0.6	0.75	0.454545	0.809524	0.709677	0.774194	0.714286	0.733766
0.8	0.9	1.15	0.65	0.5	0.545455	0.809524	0.741935	0.774194	0.685714	0.733766
0.8	0.95	1.1	0.65	1	0.454545	0.809524	0.709677	0.774194	0.685714	0.733766
0.8	0.95	1.15	0.65	1	0.454545	0.809524	0.709677	0.774194	0.685714	0.733766
0.8	0.95	1.2	0.65	1	0.454545	0.809524	0.709677	0.774194	0.685714	0.733766
0.8	0.95	1.3	0.65	1	0.454545	0.809524	0.741935	0.774194	0.657143	0.733766
0.8	0.95	1.45	0.65	1	0.454545	0.809524	0.741935	0.806452	0.628571	0.733766
0.8	0.95	1.6	0.65	1	0.545455	0.809524	0.741935	0.806452	0.6	0.733766
0.8	0.95	1.65	0.65	1	0.545455	0.809524	0.741935	0.806452	0.6	0.733766
0.8	1	1.15	0.65	0.75	0.363636	0.809524	0.741935	0.774194	0.714286	0.733766
0.8	1	1.2	0.65	0.75	0.363636	0.809524	0.741935	0.774194	0.714286	0.733766
0.85	0.9	1.05	0.65	1	0.545455	0.809524	0.709677	0.774194	0.657143	0.733766
0.85	0.9	1.1	0.65	1	0.545455	0.809524	0.709677	0.774194	0.657143	0.733766
0.85	0.9	1.15	0.65	1	0.545455	0.809524	0.709677	0.774194	0.657143	0.733766
0.85	0.9	1.2	0.65	1	0.545455	0.809524	0.709677	0.774194	0.657143	0.733766
0.85	1	1.05	0.65	0.75	0.454545	0.809524	0.709677	0.83871	0.657143	0.733766
0.85	1	1.1	0.65	0.75	0.454545	0.809524	0.709677	0.83871	0.657143	0.733766
0.85	1	1.15	0.65	0.75	0.454545	0.809524	0.709677	0.83871	0.657143	0.733766
0.9	1	1.05	0.7	0.75	0.454545	0.809524	0.741935	0.774194	0.685714	0.733766
0.9	1	1.1	0.7	1	0.454545	0.809524	0.741935	0.774194	0.657143	0.733766
0.9	1	1.15	0.65	0.75	0.454545	0.809524	0.677419	0.83871	0.685714	0.733766
0.4	0.5	1.55	0.55	0	0.454545	0.809524	0.806452	0.774194	0.714286	0.733766
0.4	0.85	1.15	0.6	0.25	0.545455	0.833333	0.741935	0.774194	0.685714	0.733766
0.4	0.85	1.6	0.55	0.25	0.454545	0.833333	0.741935	0.806452	0.685714	0.733766
0.4	0.85	1.65	0.55	0.25	0.545455	0.833333	0.741935	0.774194	0.685714	0.733766
0.4	0.85	1.7	0.55	0.25	0.545455	0.833333	0.741935	0.774194	0.685714	0.733766
0.4	0.9	1.2	0.6	0.25	0.545455	0.833333	0.741935	0.774194	0.685714	0.733766
0.4	0.9	1.65	0.55	0.25	0.545455	0.833333	0.741935	0.774194	0.685714	0.733766
0.4	0.9	1.7	0.55	0.25	0.545455	0.833333	0.741935	0.774194	0.685714	0.733766
0.4	0.9	1.75	0.55	0.25	0.545455	0.833333	0.741935	0.774194	0.685714	0.733766
0.4	0.95	1.5	0.6	0.25	0.636364	0.833333	0.741935	0.741935	0.685714	0.733766
0.4	0.95	1.55	0.6	0.25	0.636364	0.833333	0.741935	0.741935	0.685714	0.733766
0.4	0.95	1.65	0.55	0.25	0.545455	0.833333	0.741935	0.774194	0.685714	0.733766
0.4	0.95	1.7	0.55	0.25	0.545455	0.833333	0.741935	0.774194	0.685714	0.733766
0.4	0.95	1.75	0.55	0.25	0.545455	0.833333	0.741935	0.774194	0.685714	0.733766
0.4	1	1.35	0.6	0.25	0.545455	0.833333	0.741935	0.774194	0.685714	0.733766
0.4	1	1.4	0.6	0.25	0.545455	0.833333	0.741935	0.774194	0.685714	0.733766
0.4	1	1.45	0.6	0.25	0.545455	0.833333	0.741935	0.774194	0.685714	0.733766
0.4	1	1.6	0.6	0.25	0.636364	0.833333	0.741935	0.741935	0.685714	0.733766
0.4	1	1.65	0.55	0.25	0.545455	0.833333	0.741935	0.774194	0.685714	0.733766
0.4	1	1.65	0.6	0.25	0.636364	0.833333	0.741935	0.741935	0.685714	0.733766
0.4	1	1.7	0.55	0.25	0.545455	0.833333	0.741935	0.774194	0.685714	0.733766
0.4	1	1.7	0.6	0.25	0.636364	0.833333	0.741935	0.741935	0.685714	0.733766
0.4	1	1.75	0.55	0.25	0.545455	0.833333	0.741935	0.774194	0.685714	0.733766
0.45	0.7	1.75	0.55	0	0.545455	0.833333	0.741935	0.806452	0.685714	0.733766
0.45	0.75	1.75	0.55	0.25	0.454545	0.833333	0.741935	0.806452	0.685714	0.733766
0.45	0.85	1.2	0.6	0.25	0.545455	0.833333	0.741935	0.774194	0.685714	0.733766
0.45	0.9	1.25	0.6	0.25	0.545455	0.833333	0.741935	0.774194	0.685714	0.733766
0.45	1	1.35	0.6	0.25	0.545455	0.833333	0.741935	0.774194	0.685714	0.733766
0.45	1	1.4	0.6	0.25	0.545455	0.833333	0.741935	0.774194	0.685714	0.733766
0.45	1	1.45	0.6	0.25	0.545455	0.833333	0.741935	0.774194	0.685714	0.733766
0.45	1	1.5	0.6	0.25	0.545455	0.833333	0.741935	0.774194	0.685714	0.733766
0.45	1	1.75	0.6	0.25	0.636364	0.833333	0.741935	0.741935	0.685714	0.733766
0.5	0.85	1.3	0.6	0	0.545455	0.833333	0.741935	0.806452	0.685714	0.733766
0.55	0.75	1.4	0.6	0	0.636364	0.809524	0.806452	0.774194	0.657143	0.733766
0.55	0.8	1.4	0.6	0.25	0.545455	0.809524	0.774194	0.806452	0.657143	0.733766
0.55	0.8	1.5	0.6	0	0.636364	0.809524	0.774194	0.806452	0.657143	0.733766
0.6	0.75	1.55	0.6	0.25	0.454545	0.809524	0.806452	0.806452	0.657143	0.733766
0.6	0.8	1.5	0.6	0.25	0.545455	0.809524	0.774194	0.806452	0.657143	0.733766
0.6	0.8	1.6	0.6	0.25	0.454545	0.809524	0.806452	0.806452	0.657143	0.733766
0.65	0.8	1.6	0.6	0.5	0.454545	0.809524	0.774194	0.806452	0.657143	0.733766
0.65	0.8	1.65	0.6	0.5	0.454545	0.809524	0.774194	0.806452	0.657143	0.733766
0.65	0.8	1.7	0.6	0.5	0.454545	0.809524	0.774194	0.806452	0.657143	0.733766
0.65	0.8	1.75	0.6	0.5	0.454545	0.809524	0.774194	0.806452	0.657143	0.733766
0.65	0.95	1.25	0.6	0.75	0.454545	0.833333	0.709677	0.774194	0.685714	0.733766
0.65	1	1.2	0.6	0.75	0.454545	0.833333	0.709677	0.774194	0.685714	0.733766
0.65	1	1.25	0.6	0.75	0.454545	0.833333	0.709677	0.774194	0.685714	0.733766
0.8	1	1.45	0.65	0.75	0.454545	0.809524	0.774194	0.774194	0.657143	0.733766
0.4	0.65	1.7	0.55	0	0.545455	0.833333	0.774194	0.774194	0.685714	0.733766
0.4	0.7	1.6	0.55	0	0.545455	0.833333	0.774194	0.774194	0.685714	0.733766
0.4	0.7	1.7	0.55	0	0.545455	0.833333	0.774194	0.774194	0.685714	0.733766
0.4	0.8	1.55	0.55	0.5	0.363636	0.833333	0.709677	0.806452	0.714286	0.733766
0.4	0.85	1.25	0.6	0	0.636364	0.833333	0.774194	0.774194	0.657143	0.733766
0.4	0.85	1.3	0.6	0	0.636364	0.833333	0.774194	0.774194	0.657143	0.733766
0.4	0.9	1.3	0.6	0.25	0.545455	0.833333	0.774194	0.774194	0.657143	0.733766
0.4	0.9	1.45	0.6	0.25	0.545455	0.833333	0.774194	0.774194	0.657143	0.733766
0.4	0.95	1.45	0.6	0.25	0.636364	0.833333	0.741935	0.774194	0.657143	0.733766
0.4	0.95	1.7	0.6	0.25	0.545455	0.833333	0.774194	0.741935	0.685714	0.733766
0.4	0.95	1.75	0.6	0.25	0.545455	0.833333	0.774194	0.741935	0.685714	0.733766
0.4	1	1.05	0.65	0	0.545455	0.833333	0.741935	0.83871	0.657143	0.733766
0.4	1	1.5	0.55	0.75	0.363636	0.833333	0.677419	0.806452	0.714286	0.733766
0.45	0.7	1.7	0.55	0.25	0.363636	0.833333	0.774194	0.806452	0.685714	0.733766
0.45	0.85	1.25	0.6	0	0.545455	0.833333	0.774194	0.774194	0.685714	0.733766
0.45	0.85	1.3	0.6	0	0.636364	0.833333	0.774194	0.774194	0.657143	0.733766
0.45	0.85	1.35	0.6	0	0.636364	0.833333	0.774194	0.774194	0.657143	0.733766
0.45	0.85	1.4	0.6	0	0.636364	0.833333	0.774194	0.774194	0.657143	0.733766
0.45	0.95	1.75	0.6	0.25	0.636364	0.833333	0.774194	0.741935	0.657143	0.733766
0.5	0.85	1.45	0.6	0	0.636364	0.833333	0.774194	0.774194	0.657143	0.733766
0.5	0.9	1.35	0.6	0.25	0.545455	0.833333	0.741935	0.806452	0.657143	0.733766
0.5	0.9	1.65	0.6	0.25	0.636364	0.833333	0.774194	0.741935	0.657143	0.733766
0.5	0.9	1.7	0.6	0.25	0.636364	0.833333	0.774194	0.741935	0.657143	0.733766
0.5	0.95	1.4	0.6	0.25	0.545455	0.833333	0.741935	0.806452	0.657143	0.733766
0.5	1	1.1	0.65	0	0.545455	0.833333	0.741935	0.83871	0.657143	0.733766
0.5	1	1.4	0.6	0.25	0.545455	0.833333	0.741935	0.806452	0.657143	0.733766
0.55	0.85	1.45	0.6	0.25	0.545455	0.833333	0.741935	0.806452	0.657143	0.733766
0.55	0.9	1.45	0.6	0.25	0.545455	0.833333	0.741935	0.806452	0.657143	0.733766
0.55	0.9	1.5	0.6	0.25	0.545455	0.833333	0.741935	0.806452	0.657143	0.733766
0.55	0.9	1.55	0.6	0.25	0.545455	0.833333	0.741935	0.806452	0.657143	0.733766
0.55	0.9	1.6	0.6	0.25	0.545455	0.833333	0.741935	0.806452	0.657143	0.733766
0.55	0.9	1.65	0.6	0.25	0.545455	0.833333	0.741935	0.806452	0.657143	0.733766
0.55	0.9	1.75	0.6	0.25	0.636364	0.833333	0.741935	0.774194	0.657143	0.733766
0.55	0.95	1.5	0.6	0.25	0.545455	0.833333	0.741935	0.806452	0.657143	0.733766
0.55	0.95	1.55	0.6	0.25	0.545455	0.833333	0.741935	0.806452	0.657143	0.733766
0.55	0.95	1.6	0.6	0.25	0.545455	0.833333	0.741935	0.806452	0.657143	0.733766
0.55	0.95	1.65	0.6	0.25	0.545455	0.833333	0.741935	0.806452	0.657143	0.733766
0.55	1	1.5	0.6	0.25	0.545455	0.833333	0.741935	0.806452	0.657143	0.733766
0.55	1	1.55	0.6	0.25	0.545455	0.833333	0.741935	0.806452	0.657143	0.733766
0.55	1	1.6	0.6	0.25	0.545455	0.833333	0.741935	0.806452	0.657143	0.733766
0.55	1	1.65	0.6	0.25	0.545455	0.833333	0.741935	0.806452	0.657143	0.733766
0.6	0.85	1.65	0.6	0.25	0.545455	0.833333	0.741935	0.806452	0.657143	0.733766
0.6	0.9	1.65	0.6	0.25	0.545455	0.833333	0.741935	0.806452	0.657143	0.733766
0.7	0.9	1.7	0.6	0.75	0.454545	0.833333	0.677419	0.774194	0.714286	0.733766
0.7	1	1.3	0.65	0.25	0.545455	0.833333	0.741935	0.806452	0.657143	0.733766
0.7	1	1.35	0.65	0.25	0.545455	0.833333	0.741935	0.806452	0.657143	0.733766
0.7	1	1.4	0.65	0.25	0.545455	0.833333	0.741935	0.806452	0.657143	0.733766
0.7	1	1.45	0.65	0.25	0.545455	0.833333	0.741935	0.806452	0.657143	0.733766
0.7	1	1.5	0.65	0.25	0.545455	0.833333	0.741935	0.806452	0.657143	0.733766
0.7	1	1.55	0.65	0.25	0.545455	0.833333	0.741935	0.806452	0.657143	0.733766
0.7	1	1.6	0.65	0.25	0.545455	0.833333	0.741935	0.806452	0.657143	0.733766
0.7	1	1.7	0.6	0.75	0.454545	0.833333	0.677419	0.774194	0.714286	0.733766
0.75	1	1.5	0.65	0.25	0.545455	0.833333	0.741935	0.806452	0.657143	0.733766
0.75	1	1.55	0.65	0.25	0.545455	0.833333	0.741935	0.806452	0.657143	0.733766
0.75	1	1.6	0.65	0.25	0.545455	0.833333	0.741935	0.806452	0.657143	0.733766
0.75	1	1.65	0.65	0.25	0.545455	0.833333	0.741935	0.806452	0.657143	0.733766
0.4	0.5	1.6	0.55	0	0.545455	0.809524	0.774194	0.774194	0.685714	0.727273
0.4	0.55	1.65	0.55	0	0.545455	0.809524	0.774194	0.774194	0.685714	0.727273
0.4	0.6	1.7	0.55	0	0.545455	0.809524	0.774194	0.774194	0.685714	0.727273
0.4	0.7	1.15	0.6	0	0.636364	0.809524	0.741935	0.774194	0.685714	0.727273
0.4	0.75	1.05	0.6	0.25	0.545455	0.809524	0.741935	0.774194	0.685714	0.727273
0.4	0.8	1.15	0.6	0	0.545455	0.809524	0.774194	0.774194	0.685714	0.727273
0.4	0.95	1.2	0.55	0.75	0.454545	0.785714	0.645161	0.870968	0.685714	0.727273
0.4	1	1.2	0.55	0.75	0.454545	0.785714	0.645161	0.870968	0.685714	0.727273
0.4	1	1.25	0.55	0.75	0.454545	0.785714	0.645161	0.806452	0.742857	0.727273
0.45	0.65	1.05	0.6	0.25	0.545455	0.809524	0.741935	0.774194	0.685714	0.727273
0.45	0.7	1.05	0.6	0.25	0.545455	0.809524	0.741935	0.774194	0.685714	0.727273
0.45	0.75	1.05	0.6	0.25	0.545455	0.809524	0.741935	0.774194	0.685714	0.727273
0.45	0.95	1.35	0.55	0.75	0.454545	0.761905	0.677419	0.870968	0.685714	0.727273
0.45	1	1.35	0.55	0.75	0.454545	0.761905	0.677419	0.870968	0.685714	0.727273
0.5	0.6	1.05	0.6	0.25	0.545455	0.809524	0.709677	0.774194	0.714286	0.727273
0.5	0.65	1.05	0.6	0.25	0.545455	0.809524	0.709677	0.774194	0.714286	0.727273
0.5	0.65	1.1	0.6	0.25	0.545455	0.809524	0.741935	0.774194	0.685714	0.727273
0.5	0.7	1.1	0.6	0.25	0.545455	0.809524	0.741935	0.774194	0.685714	0.727273
0.5	0.7	1.3	0.6	0	0.636364	0.809524	0.741935	0.774194	0.685714	0.727273
0.5	0.8	1.3	0.6	0	0.545455	0.809524	0.774194	0.774194	0.685714	0.727273
0.55	0.7	1.05	0.6	0.25	0.545455	0.809524	0.741935	0.774194	0.685714	0.727273
0.55	0.7	1.15	0.6	0.25	0.545455	0.809524	0.741935	0.774194	0.685714	0.727273
0.55	0.75	1.05	0.6	0.25	0.545455	0.809524	0.709677	0.774194	0.714286	0.727273
0.55	0.8	1.55	0.6	0	0.636364	0.809524	0.774194	0.806452	0.628571	0.727273
0.55	0.8	1.6	0.6	0	0.636364	0.809524	0.774194	0.806452	0.628571	0.727273
0.55	0.85	1.75	0.6	0.25	0.636364	0.809524	0.774194	0.741935	0.657143	0.727273
0.6	0.65	1.55	0.6	0	0.636364	0.809524	0.774194	0.806452	0.628571	0.727273
0.6	0.7	1.15	0.6	0.25	0.545455	0.809524	0.741935	0.774194	0.685714	0.727273
0.6	0.7	1.55	0.6	0.25	0.545455	0.809524	0.774194	0.806452	0.628571	0.727273
0.6	0.7	1.65	0.6	0	0.545455	0.809524	0.741935	0.870968	0.628571	0.727273
0.6	0.7	1.7	0.6	0	0.636364	0.809524	0.741935	0.870968	0.6	0.727273
0.6	0.75	1.15	0.6	0.25	0.545455	0.809524	0.709677	0.774194	0.714286	0.727273
0.6	0.8	1.25	0.6	0.25	0.454545	0.809524	0.774194	0.774194	0.685714	0.727273
0.6	0.8	1.75	0.6	0	0.636364	0.809524	0.774194	0.806452	0.628571	0.727273
0.6	0.95	1.05	0.6	0.75	0.454545	0.809524	0.677419	0.774194	0.714286	0.727273
0.65	0.7	1.3	0.6	0.25	0.545455	0.809524	0.741935	0.774194	0.685714	0.727273
0.65	0.7	1.4	0.6	0.25	0.454545	0.809524	0.774194	0.774194	0.685714	0.727273
0.65	0.7	1.6	0.6	0.25	0.454545	0.809524	0.806452	0.806452	0.628571	0.727273
0.65	0.7	1.65	0.6	0.25	0.454545	0.809524	0.806452	0.806452	0.628571	0.727273
0.65	0.7	1.7	0.6	0.25	0.454545	0.809524	0.806452	0.806452	0.628571	0.727273
0.65	0.75	1.1	0.6	1	0.545455	0.809524	0.677419	0.774194	0.657143	0.727273
0.65	0.75	1.35	0.6	0.25	0.454545	0.809524	0.741935	0.774194	0.714286	0.727273
0.65	0.75	1.4	0.6	0.25	0.454545	0.809524	0.741935	0.806452	0.685714	0.727273
0.65	0.75	1.45	0.6	0.25	0.454545	0.809524	0.741935	0.806452	0.685714	0.727273
0.65	0.75	1.75	0.6	0.25	0.454545	0.809524	0.806452	0.806452	0.628571	0.727273
0.65	0.8	1.1	0.6	1	0.545455	0.809524	0.677419	0.774194	0.657143	0.727273
0.65	0.8	1.15	0.6	1	0.545455	0.809524	0.677419	0.774194	0.657143	0.727273
0.65	0.8	1.2	0.6	1	0.545455	0.809524	0.677419	0.774194	0.657143	0.727273
0.65	0.9	1.2	0.6	0.75	0.454545	0.809524	0.709677	0.774194	0.685714	0.727273
0.65	0.95	1.2	0.6	0.75	0.454545	0.809524	0.709677	0.774194	0.685714	0.727273
0.7	0.75	1.3	0.6	1	0.545455	0.785714	0.677419	0.774194	0.685714	0.727273
0.7	0.75	1.35	0.6	1	0.545455	0.785714	0.677419	0.774194	0.685714	0.727273
0.7	0.8	1.3	0.6	1	0.545455	0.785714	0.677419	0.774194	0.685714	0.727273
0.7	0.8	1.35	0.6	1	0.545455	0.785714	0.677419	0.774194	0.685714	0.727273
0.7	0.85	1.65	0.6	0.75	0.363636	0.809524	0.709677	0.774194	0.714286	0.727273
0.7	0.85	1.7	0.6	0.75	0.363636	0.809524	0.709677	0.774194	0.714286	0.727273
0.7	0.85	1.75	0.6	0.75	0.363636	0.809524	0.677419	0.806452	0.714286	0.727273
0.7	0.9	1.75	0.6	0.75	0.454545	0.809524	0.677419	0.774194	0.714286	0.727273
0.7	0.95	1.15	0.65	0.5	0.545455	0.809524	0.741935	0.806452	0.628571	0.727273
0.7	0.95	1.65	0.6	0.75	0.454545	0.809524	0.677419	0.774194	0.714286	0.727273
0.7	1	1.65	0.6	0.75	0.454545	0.809524	0.677419	0.774194	0.714286	0.727273
0.7	1	1.75	0.6	0.75	0.454545	0.809524	0.677419	0.774194	0.714286	0.727273
0.75	0.9	1.25	0.65	0.25	0.545455	0.809524	0.741935	0.806452	0.657143	0.727273
0.75	0.9	1.35	0.65	0	0.545455	0.809524	0.741935	0.870968	0.628571	0.727273
0.75	0.9	1.4	0.65	0	0.545455	0.809524	0.741935	0.870968	0.628571	0.727273
0.75	0.9	1.45	0.65	0	0.545455	0.809524	0.741935	0.870968	0.628571	0.727273
0.75	0.95	1.35	0.65	0.5	0.545455	0.809524	0.741935	0.806452	0.628571	0.727273
0.75	0.95	1.5	0.65	0.25	0.545455	0.809524	0.709677	0.870968	0.628571	0.727273
0.75	0.95	1.55	0.65	0.25	0.545455	0.809524	0.709677	0.870968	0.628571	0.727273
0.75	0.95	1.6	0.65	0.25	0.545455	0.809524	0.709677	0.870968	0.628571	0.727273
0.8	0.85	1.35	0.65	0.25	0.545455	0.809524	0.741935	0.870968	0.6	0.727273
0.8	0.9	1.05	0.65	0.5	0.545455	0.809524	0.709677	0.774194	0.685714	0.727273
0.8	0.9	1.1	0.65	0.5	0.545455	0.809524	0.709677	0.774194	0.685714	0.727273
0.8	0.9	1.2	0.65	0.5	0.545455	0.809524	0.741935	0.774194	0.657143	0.727273
0.8	0.9	1.3	0.65	0.5	0.454545	0.809524	0.741935	0.806452	0.657143	0.727273
0.8	0.9	1.35	0.65	0.5	0.454545	0.809524	0.741935	0.806452	0.657143	0.727273
0.8	0.9	1.4	0.65	0.5	0.454545	0.809524	0.741935	0.870968	0.6	0.727273
0.8	0.9	1.45	0.65	0.5	0.454545	0.809524	0.741935	0.870968	0.6	0.727273
0.8	0.95	1.5	0.65	1	0.454545	0.809524	0.741935	0.806452	0.6	0.727273
0.8	0.95	1.55	0.65	1	0.454545	0.809524	0.741935	0.806452	0.6	0.727273
0.8	1	1.1	0.65	0.75	0.363636	0.809524	0.709677	0.774194	0.714286	0.727273
0.85	1	1.05	0.7	0.75	0.545455	0.809524	0.741935	0.774194	0.628571	0.727273
0.9	1	1.05	0.65	0.75	0.454545	0.809524	0.677419	0.83871	0.657143	0.727273
0.9	1	1.1	0.65	0.75	0.454545	0.809524	0.677419	0.83871	0.657143	0.727273
0.9	1	1.15	0.7	1	0.454545	0.809524	0.741935	0.774194	0.628571	0.727273
0.9	1	1.2	0.7	1	0.545455	0.809524	0.741935	0.774194	0.6	0.727273
0.9	1	1.25	0.7	1	0.545455	0.809524	0.741935	0.774194	0.6	0.727273
0.9	1	1.3	0.7	1	0.545455	0.809524	0.741935	0.774194	0.6	0.727273
0.9	1	1.65	0.7	0.75	0.545455	0.809524	0.741935	0.870968	0.542857	0.727273
0.9	1	1.7	0.7	0.75	0.545455	0.809524	0.741935	0.870968	0.542857	0.727273
0.9	1	1.75	0.7	0.75	0.545455	0.809524	0.741935	0.870968	0.542857	0.727273
0.4	0.6	1.6	0.55	0	0.454545	0.833333	0.774194	0.774194	0.685714	0.727273
0.4	0.6	1.65	0.55	0	0.454545	0.833333	0.774194	0.774194	0.685714	0.727273
0.4	0.65	1.6	0.55	0	0.454545	0.833333	0.774194	0.774194	0.685714	0.727273
0.4	0.65	1.65	0.55	0	0.454545	0.833333	0.774194	0.774194	0.685714	0.727273
0.4	0.65	1.75	0.55	0	0.545455	0.833333	0.774194	0.741935	0.685714	0.727273
0.4	0.7	1.65	0.55	0	0.454545	0.833333	0.774194	0.774194	0.685714	0.727273
0.4	0.7	1.75	0.55	0	0.545455	0.833333	0.774194	0.741935	0.685714	0.727273
0.4	0.75	1.2	0.6	0	0.636364	0.809524	0.774194	0.774194	0.657143	0.727273
0.4	0.8	1.2	0.6	0	0.636364	0.809524	0.774194	0.774194	0.657143	0.727273
0.4	0.8	1.25	0.6	0	0.636364	0.809524	0.774194	0.774194	0.657143	0.727273
0.4	0.9	1.25	0.6	0.25	0.545455	0.833333	0.741935	0.774194	0.657143	0.727273
0.4	0.9	1.5	0.6	0.25	0.545455	0.833333	0.774194	0.741935	0.657143	0.727273
0.4	0.9	1.55	0.6	0.25	0.545455	0.833333	0.774194	0.741935	0.657143	0.727273
0.4	0.9	1.6	0.55	0.25	0.454545	0.833333	0.709677	0.806452	0.685714	0.727273
0.4	0.9	1.6	0.6	0.25	0.545455	0.833333	0.774194	0.741935	0.657143	0.727273
0.4	0.9	1.65	0.6	0.25	0.545455	0.833333	0.774194	0.741935	0.657143	0.727273
0.4	0.95	1.25	0.6	0.25	0.545455	0.833333	0.741935	0.774194	0.657143	0.727273
0.4	0.95	1.3	0.6	0.25	0.545455	0.833333	0.741935	0.774194	0.657143	0.727273
0.4	0.95	1.35	0.6	0.25	0.545455	0.833333	0.741935	0.774194	0.657143	0.727273
0.4	0.95	1.4	0.6	0.25	0.545455	0.833333	0.741935	0.774194	0.657143	0.727273
0.4	1	1.2	0.65	0.25	0.545455	0.833333	0.741935	0.774194	0.657143	0.727273
0.4	1	1.25	0.65	0.25	0.545455	0.833333	0.741935	0.774194	0.657143	0.727273
0.4	1	1.3	0.65	0.25	0.545455	0.833333	0.741935	0.774194	0.657143	0.727273
0.4	1	1.35	0.65	0.25	0.636364	0.833333	0.741935	0.741935	0.657143	0.727273
0.4	1	1.4	0.65	0.25	0.636364	0.833333	0.741935	0.741935	0.657143	0.727273
0.4	1	1.45	0.65	0.25	0.636364	0.833333	0.741935	0.741935	0.657143	0.727273
0.4	1	1.5	0.6	0.25	0.545455	0.833333	0.741935	0.741935	0.685714	0.727273
0.4	1	1.55	0.6	0.25	0.545455	0.833333	0.741935	0.741935	0.685714	0.727273
0.4	1	1.55	0.65	0.25	0.636364	0.833333	0.741935	0.741935	0.657143	0.727273
0.4	1	1.6	0.65	0.25	0.636364	0.833333	0.741935	0.741935	0.657143	0.727273
0.4	1	1.65	0.65	0.25	0.636364	0.833333	0.741935	0.741935	0.657143	0.727273
0.45	0.55	1.05	0.6	0.25	0.636364	0.761905	0.741935	0.774194	0.714286	0.727273
0.45	0.6	1.05	0.6	0.25	0.636364	0.761905	0.741935	0.774194	0.714286	0.727273
0.45	0.75	1.25	0.6	0	0.636364	0.809524	0.774194	0.774194	0.657143	0.727273
0.45	0.8	1.25	0.6	0	0.636364	0.809524	0.774194	0.774194	0.657143	0.727273
0.45	0.8	1.3	0.6	0	0.636364	0.809524	0.774194	0.774194	0.657143	0.727273
0.45	0.8	1.75	0.55	0.25	0.454545	0.833333	0.709677	0.806452	0.685714	0.727273
0.45	0.9	1.3	0.6	0.25	0.545455	0.833333	0.741935	0.774194	0.657143	0.727273
0.45	0.9	1.35	0.6	0.25	0.545455	0.833333	0.741935	0.774194	0.657143	0.727273
0.45	0.9	1.55	0.6	0.25	0.545455	0.833333	0.774194	0.741935	0.657143	0.727273
0.45	0.9	1.6	0.6	0.25	0.545455	0.833333	0.774194	0.741935	0.657143	0.727273
0.45	0.9	1.65	0.6	0.25	0.545455	0.833333	0.774194	0.741935	0.657143	0.727273
0.45	0.9	1.7	0.6	0.25	0.545455	0.833333	0.774194	0.741935	0.657143	0.727273
0.45	0.9	1.75	0.6	0.25	0.545455	0.833333	0.774194	0.741935	0.657143	0.727273
0.45	0.95	1.3	0.6	0.25	0.545455	0.833333	0.741935	0.774194	0.657143	0.727273
0.45	0.95	1.35	0.6	0.25	0.545455	0.833333	0.741935	0.774194	0.657143	0.727273
0.45	0.95	1.4	0.6	0.25	0.545455	0.833333	0.741935	0.774194	0.657143	0.727273
0.45	0.95	1.45	0.6	0.25	0.545455	0.833333	0.741935	0.774194	0.657143	0.727273
0.45	0.95	1.5	0.6	0.25	0.545455	0.833333	0.741935	0.774194	0.657143	0.727273
0.45	0.95	1.55	0.6	0.25	0.636364	0.833333	0.741935	0.741935	0.657143	0.727273
0.45	0.95	1.6	0.6	0.25	0.636364	0.833333	0.741935	0.741935	0.657143	0.727273
0.45	0.95	1.65	0.6	0.25	0.636364	0.833333	0.741935	0.741935	0.657143	0.727273
0.45	0.95	1.7	0.6	0.25	0.636364	0.833333	0.741935	0.741935	0.657143	0.727273
0.45	1	1.2	0.65	0.25	0.545455	0.833333	0.741935	0.774194	0.657143	0.727273
0.45	1	1.25	0.65	0.25	0.545455	0.833333	0.741935	0.774194	0.657143	0.727273
0.45	1	1.3	0.65	0.25	0.545455	0.833333	0.741935	0.774194	0.657143	0.727273
0.45	1	1.5	0.65	0.25	0.636364	0.833333	0.741935	0.741935	0.657143	0.727273
0.45	1	1.55	0.6	0.25	0.545455	0.833333	0.741935	0.741935	0.685714	0.727273
0.45	1	1.6	0.6	0.25	0.545455	0.833333	0.741935	0.741935	0.685714	0.727273
0.45	1	1.65	0.6	0.25	0.545455	0.833333	0.741935	0.741935	0.685714	0.727273
0.45	1	1.65	0.65	0.25	0.636364	0.833333	0.741935	0.741935	0.657143	0.727273
0.45	1	1.7	0.6	0.25	0.545455	0.833333	0.741935	0.741935	0.685714	0.727273
0.45	1	1.7	0.65	0.25	0.636364	0.833333	0.741935	0.741935	0.657143	0.727273
0.45	1	1.75	0.55	0	0.454545	0.833333	0.741935	0.806452	0.685714	0.727273
0.5	0.55	1.1	0.6	0.25	0.636364	0.785714	0.709677	0.774194	0.714286	0.727273
0.5	0.65	1.3	0.6	0	0.636364	0.809524	0.774194	0.774194	0.657143	0.727273
0.5	0.75	1.35	0.6	0	0.636364	0.809524	0.774194	0.774194	0.657143	0.727273
0.5	0.8	1.35	0.6	0	0.636364	0.809524	0.774194	0.774194	0.657143	0.727273
0.5	0.8	1.4	0.6	0	0.636364	0.809524	0.774194	0.774194	0.657143	0.727273
0.5	0.8	1.45	0.6	0	0.636364	0.809524	0.774194	0.774194	0.657143	0.727273
0.5	0.85	1.5	0.6	0	0.636364	0.809524	0.774194	0.774194	0.657143	0.727273
0.5	0.85	1.55	0.6	0	0.636364	0.809524	0.774194	0.774194	0.657143	0.727273
0.5	0.9	1.4	0.6	0.25	0.545455	0.833333	0.741935	0.774194	0.657143	0.727273
0.5	0.9	1.45	0.6	0.25	0.545455	0.833333	0.741935	0.774194	0.657143	0.727273
0.5	0.9	1.5	0.6	0.25	0.545455	0.833333	0.741935	0.774194	0.657143	0.727273
0.5	0.9	1.75	0.6	0.25	0.545455	0.833333	0.774194	0.741935	0.657143	0.727273
0.5	0.95	1.45	0.6	0.25	0.545455	0.833333	0.741935	0.774194	0.657143	0.727273
0.5	0.95	1.5	0.6	0.25	0.545455	0.833333	0.741935	0.774194	0.657143	0.727273
0.5	0.95	1.55	0.6	0.25	0.545455	0.833333	0.741935	0.774194	0.657143	0.727273
0.5	0.95	1.6	0.6	0.25	0.545455	0.833333	0.741935	0.774194	0.657143	0.727273
0.5	0.95	1.7	0.6	0.25	0.636364	0.833333	0.741935	0.741935	0.657143	0.727273
0.5	0.95	1.75	0.6	0.25	0.636364	0.833333	0.741935	0.741935	0.657143	0.727273
0.5	1	1.2	0.65	0.25	0.545455	0.833333	0.741935	0.774194	0.657143	0.727273
0.5	1	1.25	0.65	0.25	0.545455	0.833333	0.741935	0.774194	0.657143	0.727273
0.5	1	1.3	0.65	0.25	0.545455	0.833333	0.741935	0.774194	0.657143	0.727273
0.5	1	1.35	0.65	0.25	0.545455	0.833333	0.741935	0.774194	0.657143	0.727273
0.5	1	1.45	0.6	0.25	0.545455	0.833333	0.741935	0.774194	0.657143	0.727273
0.5	1	1.5	0.6	0.25	0.545455	0.833333	0.741935	0.774194	0.657143	0.727273
0.5	1	1.5	0.65	0.25	0.636364	0.833333	0.741935	0.741935	0.657143	0.727273
0.5	1	1.55	0.6	0.25	0.545455	0.833333	0.741935	0.774194	0.657143	0.727273
0.5	1	1.55	0.65	0.25	0.636364	0.833333	0.741935	0.741935	0.657143	0.727273
0.5	1	1.6	0.6	0.25	0.545455	0.833333	0.741935	0.774194	0.657143	0.727273
0.5	1	1.6	0.65	0.25	0.636364	0.833333	0.741935	0.741935	0.657143	0.727273
0.55	0.65	1.35	0.6	0	0.636364	0.809524	0.774194	0.774194	0.657143	0.727273
0.55	0.8	1.45	0.6	0	0.545455	0.809524	0.774194	0.806452	0.657143	0.727273
0.55	0.9	1.7	0.6	0.25	0.545455	0.833333	0.741935	0.774194	0.657143	0.727273
0.55	0.95	1.7	0.6	0.25	0.545455	0.833333	0.741935	0.774194	0.657143	0.727273
0.55	0.95	1.75	0.6	0.25	0.545455	0.833333	0.741935	0.774194	0.657143	0.727273
0.55	1	1.2	0.65	0.25	0.545455	0.833333	0.741935	0.774194	0.657143	0.727273
0.55	1	1.25	0.65	0.25	0.545455	0.833333	0.741935	0.774194	0.657143	0.727273
0.55	1	1.3	0.65	0.25	0.545455	0.833333	0.741935	0.774194	0.657143	0.727273
0.55	1	1.35	0.65	0.25	0.545455	0.833333	0.741935	0.774194	0.657143	0.727273
0.55	1	1.4	0.65	0.25	0.545455	0.833333	0.741935	0.774194	0.657143	0.727273
0.55	1	1.6	0.65	0.25	0.636364	0.833333	0.741935	0.741935	0.657143	0.727273
0.55	1	1.65	0.65	0.25	0.636364	0.833333	0.741935	0.741935	0.657143	0.727273
0.55	1	1.7	0.6	0.25	0.545455	0.833333	0.741935	0.774194	0.657143	0.727273
0.55	1	1.75	0.6	0.25	0.545455	0.833333	0.741935	0.774194	0.657143	0.727273
0.6	0.65	1.6	0.6	0	0.545455	0.809524	0.774194	0.870968	0.6	0.727273
0.6	0.85	1.7	0.6	0.25	0.454545	0.833333	0.741935	0.806452	0.657143	0.727273
0.6	0.9	1.7	0.6	0.25	0.545455	0.833333	0.709677	0.806452	0.657143	0.727273
0.6	0.95	1.65	0.6	0.25	0.545455	0.833333	0.709677	0.806452	0.657143	0.727273
0.6	0.95	1.7	0.6	0.25	0.545455	0.833333	0.709677	0.806452	0.657143	0.727273
0.6	0.95	1.75	0.6	0.25	0.545455	0.833333	0.709677	0.806452	0.657143	0.727273
0.6	1	1.2	0.65	0.25	0.545455	0.833333	0.741935	0.774194	0.657143	0.727273
0.6	1	1.25	0.65	0.25	0.545455	0.833333	0.741935	0.774194	0.657143	0.727273
0.6	1	1.3	0.65	0.25	0.545455	0.833333	0.741935	0.774194	0.657143	0.727273
0.6	1	1.35	0.65	0.25	0.545455	0.833333	0.741935	0.774194	0.657143	0.727273
0.6	1	1.4	0.65	0.25	0.545455	0.833333	0.741935	0.774194	0.657143	0.727273
0.6	1	1.45	0.65	0.25	0.545455	0.833333	0.741935	0.774194	0.657143	0.727273
0.6	1	1.65	0.6	0.25	0.545455	0.833333	0.709677	0.806452	0.657143	0.727273
0.6	1	1.7	0.6	0.25	0.545455	0.833333	0.709677	0.806452	0.657143	0.727273
0.6	1	1.75	0.6	0.25	0.545455	0.833333	0.709677	0.806452	0.657143	0.727273
0.6	1	1.75	0.65	0.25	0.636364	0.833333	0.741935	0.741935	0.657143	0.727273
0.65	0.75	1.6	0.6	0.25	0.454545	0.809524	0.774194	0.806452	0.657143	0.727273
0.65	0.75	1.65	0.6	0.25	0.454545	0.809524	0.774194	0.806452	0.657143	0.727273
0.65	1	1.2	0.65	0.25	0.545455	0.833333	0.741935	0.774194	0.657143	0.727273
0.65	1	1.25	0.65	0.25	0.545455	0.833333	0.741935	0.774194	0.657143	0.727273
0.65	1	1.3	0.65	0.25	0.545455	0.833333	0.741935	0.774194	0.657143	0.727273
0.65	1	1.35	0.65	0.25	0.545455	0.833333	0.741935	0.774194	0.657143	0.727273
0.65	1	1.4	0.65	0.25	0.545455	0.833333	0.741935	0.774194	0.657143	0.727273
0.65	1	1.45	0.65	0.25	0.545455	0.833333	0.741935	0.774194	0.657143	0.727273
0.65	1	1.5	0.65	0.25	0.545455	0.833333	0.741935	0.774194	0.657143	0.727273
0.65	1	1.55	0.65	0.25	0.545455	0.833333	0.741935	0.774194	0.657143	0.727273
0.7	0.95	1.55	0.6	0.75	0.454545	0.785714	0.709677	0.774194	0.714286	0.727273
0.7	0.95	1.6	0.6	0.75	0.454545	0.785714	0.709677	0.774194	0.714286	0.727273
0.7	0.95	1.7	0.6	0.75	0.454545	0.833333	0.677419	0.774194	0.685714	0.727273
0.7	1	1.15	0.7	0.25	0.545455	0.833333	0.741935	0.774194	0.657143	0.727273
0.7	1	1.2	0.7	0.25	0.545455	0.833333	0.741935	0.774194	0.657143	0.727273
0.7	1	1.25	0.7	0.25	0.545455	0.833333	0.741935	0.774194	0.657143	0.727273
0.7	1	1.45	0.6	0.75	0.454545	0.785714	0.709677	0.774194	0.714286	0.727273
0.7	1	1.5	0.6	0.75	0.454545	0.785714	0.709677	0.774194	0.714286	0.727273
0.7	1	1.55	0.6	0.75	0.454545	0.785714	0.709677	0.774194	0.714286	0.727273
0.7	1	1.6	0.6	0.75	0.454545	0.785714	0.709677	0.774194	0.714286	0.727273
0.7	1	1.65	0.65	0.25	0.545455	0.833333	0.741935	0.774194	0.657143	0.727273
0.7	1	1.7	0.65	0.25	0.545455	0.833333	0.741935	0.774194	0.657143	0.727273
0.7	1	1.75	0.65	0.25	0.545455	0.833333	0.741935	0.774194	0.657143	0.727273
0.75	1	1.15	0.7	0.25	0.545455	0.833333	0.741935	0.774194	0.657143	0.727273
0.75	1	1.2	0.7	0.25	0.545455	0.833333	0.741935	0.774194	0.657143	0.727273
0.75	1	1.25	0.7	0.25	0.545455	0.833333	0.741935	0.774194	0.657143	0.727273
0.75	1	1.7	0.65	0.25	0.545455	0.833333	0.741935	0.806452	0.628571	0.727273
0.8	0.9	1.5	0.65	0.5	0.545455	0.809524	0.741935	0.870968	0.571429	0.727273
0.8	0.9	1.55	0.65	0.5	0.545455	0.809524	0.741935	0.870968	0.571429	0.727273
0.8	0.95	1.7	0.65	1	0.545455	0.809524	0.741935	0.806452	0.571429	0.727273
0.8	1	1.2	0.7	0.25	0.545455	0.833333	0.741935	0.774194	0.657143	0.727273
0.4	0.85	1.2	0.6	0	0.545455	0.833333	0.774194	0.774194	0.657143	0.727273
0.4	0.85	1.35	0.6	0	0.545455	0.833333	0.774194	0.774194	0.657143	0.727273
0.5	0.85	1.35	0.6	0	0.545455	0.833333	0.774194	0.774194	0.657143	0.727273
0.5	0.85	1.4	0.6	0	0.545455	0.833333	0.774194	0.774194	0.657143	0.727273
0.4	0.55	1.6	0.55	0	0.454545	0.809524	0.774194	0.774194	0.685714	0.720779
0.4	0.6	1.05	0.6	0.25	0.636364	0.761905	0.741935	0.774194	0.685714	0.720779
0.4	0.6	1.75	0.55	0	0.545455	0.809524	0.774194	0.741935	0.685714	0.720779
0.4	0.65	1.05	0.6	0.25	0.636364	0.761905	0.741935	0.774194	0.685714	0.720779
0.4	0.65	1.15	0.6	0	0.636364	0.761905	0.774194	0.774194	0.685714	0.720779
0.4	0.75	1.25	0.6	0	0.545455	0.809524	0.774194	0.774194	0.657143	0.720779
0.4	0.8	1.3	0.6	0	0.545455	0.809524	0.774194	0.774194	0.657143	0.720779
0.4	0.8	1.35	0.6	0	0.545455	0.809524	0.774194	0.774194	0.657143	0.720779
0.4	0.8	1.4	0.6	0	0.545455	0.809524	0.774194	0.774194	0.657143	0.720779
0.4	0.85	1.4	0.6	0	0.545455	0.809524	0.774194	0.774194	0.657143	0.720779
0.4	0.9	1.7	0.6	0.25	0.545455	0.809524	0.774194	0.741935	0.657143	0.720779
0.4	0.95	1.1	0.55	0.75	0.454545	0.761905	0.645161	0.870968	0.685714	0.720779
0.4	0.95	1.15	0.55	0.75	0.454545	0.761905	0.645161	0.870968	0.685714	0.720779
0.4	0.95	1.6	0.55	0	0.454545	0.833333	0.709677	0.806452	0.685714	0.720779
0.4	1	1.05	0.55	0.75	0.454545	0.761905	0.645161	0.870968	0.685714	0.720779
0.4	1	1.1	0.55	0.75	0.454545	0.761905	0.645161	0.870968	0.685714	0.720779
0.4	1	1.15	0.55	0.75	0.454545	0.761905	0.645161	0.870968	0.685714	0.720779
0.4	1	1.5	0.65	0.25	0.636364	0.833333	0.741935	0.741935	0.628571	0.720779
0.4	1	1.6	0.55	0	0.454545	0.833333	0.709677	0.806452	0.685714	0.720779
0.45	0.5	1.75	0.55	0	0.454545	0.809524	0.774194	0.806452	0.657143	0.720779
0.45	0.6	1.1	0.6	0.25	0.636364	0.761905	0.741935	0.774194	0.685714	0.720779
0.45	0.75	1.3	0.6	0	0.545455	0.809524	0.774194	0.774194	0.657143	0.720779
0.45	0.75	1.35	0.6	0	0.545455	0.809524	0.774194	0.774194	0.657143	0.720779
0.45	0.8	1.35	0.6	0	0.545455	0.809524	0.774194	0.774194	0.657143	0.720779
0.45	0.8	1.4	0.6	0	0.545455	0.809524	0.774194	0.774194	0.657143	0.720779
0.45	0.85	1.45	0.6	0	0.545455	0.809524	0.774194	0.774194	0.657143	0.720779
0.45	0.85	1.75	0.55	0.25	0.363636	0.833333	0.709677	0.806452	0.685714	0.720779
0.45	0.9	1.4	0.55	0.75	0.454545	0.761905	0.677419	0.806452	0.714286	0.720779
0.45	0.9	1.75	0.55	0.25	0.363636	0.833333	0.709677	0.806452	0.685714	0.720779
0.45	0.95	1.4	0.55	0.75	0.454545	0.761905	0.677419	0.806452	0.714286	0.720779
0.45	0.95	1.75	0.55	0	0.454545	0.833333	0.709677	0.806452	0.685714	0.720779
0.45	1	1.3	0.55	0.75	0.454545	0.738095	0.677419	0.870968	0.685714	0.720779
0.45	1	1.45	0.65	0.25	0.636364	0.833333	0.741935	0.741935	0.628571	0.720779
0.45	1	1.55	0.65	0.25	0.636364	0.833333	0.741935	0.741935	0.628571	0.720779
0.45	1	1.6	0.65	0.25	0.636364	0.833333	0.741935	0.741935	0.628571	0.720779
0.5	0.55	1.15	0.6	0.25	0.636364	0.785714	0.709677	0.774194	0.685714	0.720779
0.5	1	1.7	0.65	0.25	0.636364	0.833333	0.741935	0.741935	0.628571	0.720779
0.5	1	1.75	0.65	0.25	0.636364	0.833333	0.741935	0.741935	0.628571	0.720779
0.55	0.65	1.4	0.6	0	0.636364	0.809524	0.774194	0.774194	0.628571	0.720779
0.55	0.65	1.55	0.6	0	0.545455	0.809524	0.741935	0.83871	0.628571	0.720779
0.55	0.7	1.4	0.6	0	0.636364	0.809524	0.774194	0.774194	0.628571	0.720779
0.55	0.7	1.55	0.6	0	0.545455	0.809524	0.741935	0.83871	0.628571	0.720779
0.55	0.7	1.6	0.6	0	0.545455	0.809524	0.741935	0.83871	0.628571	0.720779
0.55	0.75	1.45	0.6	0	0.636364	0.809524	0.774194	0.774194	0.628571	0.720779
0.55	0.75	1.5	0.6	0	0.636364	0.809524	0.774194	0.774194	0.628571	0.720779
0.55	0.75	1.65	0.6	0	0.545455	0.809524	0.741935	0.83871	0.628571	0.720779
0.55	0.8	1.65	0.6	0	0.545455	0.809524	0.774194	0.806452	0.628571	0.720779
0.55	1	1.7	0.65	0.25	0.636364	0.833333	0.741935	0.741935	0.628571	0.720779
0.55	1	1.75	0.65	0.25	0.636364	0.833333	0.741935	0.741935	0.628571	0.720779
0.6	0.65	1.15	0.6	0.25	0.545455	0.809524	0.741935	0.774194	0.657143	0.720779
0.6	0.65	1.65	0.6	0	0.545455	0.809524	0.741935	0.870968	0.6	0.720779
0.6	0.7	1.6	0.6	0	0.545455	0.809524	0.774194	0.806452	0.628571	0.720779
0.6	0.7	1.75	0.6	0	0.545455	0.809524	0.741935	0.870968	0.6	0.720779
0.6	0.75	1.1	0.6	0.25	0.545455	0.809524	0.709677	0.774194	0.685714	0.720779
0.6	0.75	1.6	0.6	0	0.454545	0.809524	0.806452	0.806452	0.628571	0.720779
0.6	0.75	1.65	0.6	0	0.545455	0.809524	0.774194	0.806452	0.628571	0.720779
0.6	0.8	1.65	0.6	0	0.454545	0.809524	0.774194	0.806452	0.657143	0.720779
0.6	0.85	1.75	0.6	0.25	0.454545	0.809524	0.741935	0.806452	0.657143	0.720779
0.6	1	1.05	0.6	0.75	0.454545	0.809524	0.677419	0.774194	0.685714	0.720779
0.65	0.75	1.05	0.6	1	0.545455	0.809524	0.645161	0.774194	0.657143	0.720779
0.65	0.75	1.7	0.6	0.25	0.454545	0.809524	0.774194	0.806452	0.628571	0.720779
0.65	0.8	1.05	0.6	1	0.545455	0.809524	0.645161	0.774194	0.657143	0.720779
0.65	0.9	1.05	0.6	0.75	0.454545	0.809524	0.677419	0.774194	0.685714	0.720779
0.65	0.9	1.1	0.6	0.75	0.454545	0.809524	0.677419	0.774194	0.685714	0.720779
0.65	0.9	1.15	0.6	0.75	0.454545	0.809524	0.677419	0.774194	0.685714	0.720779
0.65	0.95	1.05	0.6	0.75	0.454545	0.809524	0.677419	0.774194	0.685714	0.720779
0.65	0.95	1.1	0.6	0.75	0.454545	0.809524	0.677419	0.774194	0.685714	0.720779
0.65	0.95	1.15	0.6	0.75	0.454545	0.809524	0.677419	0.774194	0.685714	0.720779
0.65	1	1.05	0.6	0.75	0.454545	0.761905	0.677419	0.83871	0.685714	0.720779
0.65	1	1.1	0.6	0.75	0.454545	0.809524	0.677419	0.774194	0.685714	0.720779
0.65	1	1.15	0.6	0.75	0.454545	0.809524	0.677419	0.774194	0.685714	0.720779
0.7	0.75	1.2	0.6	1	0.545455	0.785714	0.645161	0.774194	0.685714	0.720779
0.7	0.75	1.4	0.6	1	0.545455	0.761905	0.709677	0.774194	0.657143	0.720779
0.7	0.75	1.45	0.6	1	0.545455	0.761905	0.709677	0.774194	0.657143	0.720779
0.7	0.75	1.5	0.6	1	0.545455	0.761905	0.709677	0.774194	0.657143	0.720779
0.7	0.75	1.6	0.6	0.5	0.454545	0.809524	0.709677	0.774194	0.685714	0.720779
0.7	0.75	1.7	0.6	0.5	0.454545	0.809524	0.709677	0.806452	0.657143	0.720779
0.7	0.75	1.75	0.6	0.5	0.454545	0.809524	0.709677	0.806452	0.657143	0.720779
0.7	0.8	1.2	0.6	1	0.545455	0.785714	0.645161	0.774194	0.685714	0.720779
0.7	0.8	1.4	0.6	1	0.545455	0.761905	0.709677	0.774194	0.657143	0.720779
0.7	0.8	1.45	0.6	1	0.545455	0.761905	0.709677	0.774194	0.657143	0.720779
0.7	0.8	1.5	0.6	1	0.545455	0.761905	0.709677	0.774194	0.657143	0.720779
0.7	0.85	1.4	0.6	0.75	0.454545	0.785714	0.709677	0.774194	0.685714	0.720779
0.7	0.85	1.6	0.6	0.75	0.454545	0.785714	0.709677	0.774194	0.685714	0.720779
0.7	0.9	1.4	0.6	0.75	0.454545	0.785714	0.709677	0.774194	0.685714	0.720779
0.7	0.9	1.45	0.6	0.75	0.454545	0.785714	0.709677	0.774194	0.685714	0.720779
0.7	0.9	1.45	0.65	0	0.636364	0.761905	0.741935	0.870968	0.628571	0.720779
0.7	0.9	1.5	0.6	0.75	0.454545	0.785714	0.709677	0.774194	0.685714	0.720779
0.7	0.9	1.5	0.65	0	0.636364	0.761905	0.741935	0.870968	0.628571	0.720779
0.7	0.95	1.2	0.6	0.75	0.454545	0.809524	0.677419	0.774194	0.685714	0.720779
0.7	0.95	1.4	0.6	0.75	0.454545	0.785714	0.709677	0.774194	0.685714	0.720779
0.7	0.95	1.45	0.6	0.75	0.454545	0.785714	0.709677	0.774194	0.685714	0.720779
0.7	0.95	1.5	0.6	0.75	0.454545	0.785714	0.709677	0.774194	0.685714	0.720779
0.7	0.95	1.75	0.6	0.75	0.454545	0.809524	0.677419	0.774194	0.685714	0.720779
0.7	1	1.25	0.6	0.75	0.454545	0.785714	0.677419	0.83871	0.657143	0.720779
0.7	1	1.4	0.6	0.75	0.454545	0.785714	0.709677	0.774194	0.685714	0.720779
0.75	0.9	1.05	0.65	0.25	0.545455	0.809524	0.741935	0.774194	0.657143	0.720779
0.75	0.9	1.1	0.65	0.25	0.545455	0.809524	0.741935	0.774194	0.657143	0.720779
0.75	0.9	1.15	0.65	0.25	0.545455	0.809524	0.741935	0.774194	0.657143	0.720779
0.75	0.9	1.2	0.65	0.25	0.545455	0.809524	0.741935	0.774194	0.657143	0.720779
0.75	0.9	1.3	0.65	0.25	0.545455	0.809524	0.741935	0.806452	0.628571	0.720779
0.75	0.95	1.4	0.65	0.25	0.545455	0.809524	0.741935	0.806452	0.628571	0.720779
0.75	0.95	1.45	0.65	0.25	0.545455	0.809524	0.741935	0.806452	0.628571	0.720779
0.75	0.95	1.65	0.65	0.25	0.545455	0.809524	0.709677	0.870968	0.6	0.720779
0.75	0.95	1.7	0.65	0.25	0.545455	0.809524	0.709677	0.870968	0.6	0.720779
0.75	0.95	1.75	0.65	0.25	0.545455	0.809524	0.709677	0.870968	0.6	0.720779
0.75	1	1.3	0.7	0.25	0.545455	0.809524	0.741935	0.774194	0.657143	0.720779
0.75	1	1.35	0.7	0.25	0.545455	0.809524	0.741935	0.774194	0.657143	0.720779
0.8	0.85	1.4	0.65	0.25	0.545455	0.809524	0.741935	0.870968	0.571429	0.720779
0.8	0.85	1.45	0.65	0.25	0.545455	0.809524	0.741935	0.870968	0.571429	0.720779
0.8	0.9	1.25	0.65	0.5	0.454545	0.809524	0.741935	0.774194	0.657143	0.720779
0.8	0.9	1.6	0.65	0.5	0.545455	0.809524	0.741935	0.870968	0.542857	0.720779
0.8	0.9	1.65	0.65	0.5	0.545455	0.809524	0.741935	0.870968	0.542857	0.720779
0.8	0.9	1.7	0.65	0.5	0.545455	0.809524	0.741935	0.870968	0.542857	0.720779
0.8	0.9	1.75	0.65	0.5	0.545455	0.809524	0.741935	0.870968	0.542857	0.720779
0.8	1	1.25	0.7	0.25	0.545455	0.809524	0.741935	0.774194	0.657143	0.720779
0.8	1	1.3	0.7	0.25	0.545455	0.809524	0.741935	0.774194	0.657143	0.720779
0.8	1	1.35	0.7	0.25	0.545455	0.809524	0.741935	0.774194	0.657143	0.720779
0.8	1	1.4	0.7	0.25	0.545455	0.809524	0.741935	0.774194	0.657143	0.720779
0.8	1	1.45	0.7	0.25	0.545455	0.809524	0.741935	0.774194	0.657143	0.720779
0.85	0.9	1.25	0.65	1	0.454545	0.809524	0.709677	0.774194	0.628571	0.720779
0.85	0.95	1.05	0.65	0.75	0.454545	0.809524	0.709677	0.774194	0.657143	0.720779
0.85	0.95	1.1	0.65	0.75	0.454545	0.809524	0.709677	0.774194	0.657143	0.720779
0.85	0.95	1.15	0.65	0.75	0.454545	0.809524	0.709677	0.774194	0.657143	0.720779
0.85	1	1.1	0.7	0.75	0.545455	0.809524	0.709677	0.774194	0.628571	0.720779
0.85	1	1.35	0.65	0.75	0.363636	0.809524	0.741935	0.774194	0.657143	0.720779
0.9	1	1.2	0.65	0.75	0.454545	0.809524	0.677419	0.83871	0.628571	0.720779
0.9	1	1.25	0.65	0.75	0.454545	0.809524	0.677419	0.83871	0.628571	0.720779
0.9	1	1.3	0.65	0.75	0.454545	0.809524	0.677419	0.83871	0.628571	0.720779
0.9	1	1.35	0.65	0.75	0.454545	0.809524	0.677419	0.83871	0.628571	0.720779
0.9	1	1.35	0.7	0.75	0.545455	0.809524	0.741935	0.774194	0.6	0.720779
0.9	1	1.4	0.65	0.75	0.454545	0.809524	0.677419	0.83871	0.628571	0.720779
0.9	1	1.4	0.7	0.75	0.545455	0.809524	0.741935	0.806452	0.571429	0.720779
0.9	1	1.45	0.65	0.75	0.454545	0.809524	0.677419	0.83871	0.628571	0.720779
0.9	1	1.45	0.7	0.75	0.545455	0.809524	0.741935	0.806452	0.571429	0.720779
0.9	1	1.5	0.7	0.75	0.545455	0.809524	0.741935	0.806452	0.571429	0.720779
0.45	1	1.1	0.55	0.75	0.454545	0.738095	0.645161	0.870968	0.714286	0.720779
0.45	1	1.3	0.6	0	0.545455	0.833333	0.741935	0.774194	0.657143	0.720779
0.45	1	1.35	0.65	0.25	0.545455	0.833333	0.741935	0.741935	0.657143	0.720779
0.45	1	1.4	0.65	0.25	0.545455	0.833333	0.741935	0.741935	0.657143	0.720779
0.5	0.95	1.65	0.6	0.25	0.545455	0.833333	0.741935	0.741935	0.657143	0.720779
0.5	1	1.4	0.65	0.25	0.545455	0.833333	0.741935	0.741935	0.657143	0.720779
0.5	1	1.45	0.65	0.25	0.545455	0.833333	0.741935	0.741935	0.657143	0.720779
0.5	1	1.65	0.6	0.25	0.545455	0.833333	0.741935	0.741935	0.657143	0.720779
0.5	1	1.7	0.6	0.25	0.545455	0.833333	0.741935	0.741935	0.657143	0.720779
0.5	1	1.75	0.6	0.25	0.545455	0.833333	0.741935	0.741935	0.657143	0.720779
0.55	0.6	1.35	0.6	0	0.636364	0.785714	0.774194	0.774194	0.657143	0.720779
0.55	1	1.45	0.65	0.25	0.545455	0.833333	0.741935	0.741935	0.657143	0.720779
0.55	1	1.5	0.65	0.25	0.545455	0.833333	0.741935	0.741935	0.657143	0.720779
0.55	1	1.55	0.65	0.25	0.545455	0.833333	0.741935	0.741935	0.657143	0.720779
0.6	0.9	1.75	0.6	0.25	0.454545	0.833333	0.709677	0.806452	0.657143	0.720779
0.6	1	1.5	0.65	0.25	0.545455	0.833333	0.741935	0.741935	0.657143	0.720779
0.6	1	1.55	0.65	0.25	0.545455	0.833333	0.741935	0.741935	0.657143	0.720779
0.6	1	1.6	0.65	0.25	0.545455	0.833333	0.741935	0.741935	0.657143	0.720779
0.6	1	1.65	0.65	0.25	0.545455	0.833333	0.741935	0.741935	0.657143	0.720779
0.6	1	1.7	0.65	0.25	0.545455	0.833333	0.741935	0.741935	0.657143	0.720779
0.65	1	1.6	0.65	0.25	0.545455	0.833333	0.741935	0.741935	0.657143	0.720779
0.65	1	1.65	0.65	0.25	0.545455	0.833333	0.741935	0.741935	0.657143	0.720779
0.65	1	1.7	0.65	0.25	0.545455	0.833333	0.741935	0.741935	0.657143	0.720779
0.65	1	1.75	0.65	0.25	0.545455	0.833333	0.741935	0.741935	0.657143	0.720779
0.7	1	1.05	0.6	0.75	0.454545	0.738095	0.677419	0.83871	0.714286	0.720779
0.75	1	1.05	0.7	0.25	0.545455	0.833333	0.709677	0.774194	0.657143	0.720779
0.75	1	1.1	0.7	0.25	0.545455	0.833333	0.709677	0.774194	0.657143	0.720779
0.75	1	1.75	0.65	0.25	0.545455	0.833333	0.741935	0.806452	0.6	0.720779
0.8	1	1.05	0.7	0.25	0.545455	0.833333	0.709677	0.774194	0.657143	0.720779
0.8	1	1.1	0.7	0.25	0.545455	0.833333	0.709677	0.774194	0.657143	0.720779
0.8	1	1.15	0.7	0.25	0.545455	0.833333	0.709677	0.774194	0.657143	0.720779
0.4	0.5	1.65	0.55	0	0.545455	0.809524	0.774194	0.741935	0.657143	0.714286
0.4	0.55	1.05	0.6	0	0.636364	0.761905	0.741935	0.774194	0.685714	0.714286
0.4	0.55	1.1	0.6	0	0.636364	0.761905	0.741935	0.774194	0.685714	0.714286
0.4	0.55	1.7	0.55	0	0.545455	0.809524	0.774194	0.741935	0.657143	0.714286
0.4	0.6	1.1	0.6	0	0.636364	0.761905	0.741935	0.774194	0.685714	0.714286
0.4	0.65	1.1	0.6	0	0.636364	0.761905	0.741935	0.774194	0.685714	0.714286
0.4	0.7	1.2	0.6	0	0.545455	0.809524	0.741935	0.774194	0.657143	0.714286
0.4	0.85	1.45	0.6	0	0.545455	0.809524	0.774194	0.741935	0.657143	0.714286
0.4	0.85	1.5	0.6	0	0.545455	0.809524	0.774194	0.741935	0.657143	0.714286
0.4	0.85	1.55	0.6	0	0.545455	0.809524	0.774194	0.741935	0.657143	0.714286
0.4	0.9	1.75	0.6	0.25	0.545455	0.809524	0.774194	0.741935	0.628571	0.714286
0.45	0.55	1.1	0.6	0	0.636364	0.761905	0.741935	0.774194	0.685714	0.714286
0.45	0.55	1.15	0.6	0	0.636364	0.761905	0.741935	0.774194	0.685714	0.714286
0.45	0.55	1.2	0.6	0	0.636364	0.761905	0.741935	0.774194	0.685714	0.714286
0.45	0.6	1.15	0.6	0	0.636364	0.761905	0.741935	0.774194	0.685714	0.714286
0.45	0.6	1.2	0.6	0	0.636364	0.761905	0.741935	0.774194	0.685714	0.714286
0.45	0.7	1.25	0.6	0	0.545455	0.809524	0.741935	0.774194	0.657143	0.714286
0.45	0.7	1.3	0.6	0	0.545455	0.809524	0.741935	0.774194	0.657143	0.714286
0.45	0.8	1.45	0.6	0	0.545455	0.809524	0.774194	0.774194	0.628571	0.714286
0.45	0.85	1.5	0.6	0	0.545455	0.809524	0.774194	0.741935	0.657143	0.714286
0.45	0.85	1.55	0.6	0	0.545455	0.809524	0.774194	0.741935	0.657143	0.714286
0.45	0.85	1.6	0.6	0	0.545455	0.809524	0.774194	0.741935	0.657143	0.714286
0.45	0.85	1.65	0.6	0	0.545455	0.809524	0.774194	0.741935	0.657143	0.714286
0.45	0.95	1.15	0.55	0.75	0.454545	0.761905	0.612903	0.870968	0.685714	0.714286
0.45	0.95	1.2	0.55	0.75	0.454545	0.761905	0.612903	0.870968	0.685714	0.714286
0.45	1	1.3	0.7	0.25	0.636364	0.785714	0.741935	0.741935	0.657143	0.714286
0.5	0.75	1.4	0.6	0	0.545455	0.809524	0.774194	0.774194	0.628571	0.714286
0.5	0.8	1.5	0.6	0	0.545455	0.809524	0.774194	0.774194	0.628571	0.714286
0.5	0.8	1.55	0.6	0	0.545455	0.809524	0.774194	0.774194	0.628571	0.714286
0.5	0.85	1.6	0.6	0	0.545455	0.809524	0.774194	0.741935	0.657143	0.714286
0.5	0.85	1.65	0.6	0	0.545455	0.809524	0.774194	0.741935	0.657143	0.714286
0.5	0.85	1.7	0.6	0	0.545455	0.809524	0.774194	0.741935	0.657143	0.714286
0.5	0.85	1.75	0.6	0.25	0.545455	0.809524	0.774194	0.741935	0.628571	0.714286
0.55	0.6	1.1	0.6	0.25	0.545455	0.809524	0.709677	0.774194	0.657143	0.714286
0.55	0.6	1.4	0.6	0	0.636364	0.785714	0.774194	0.774194	0.628571	0.714286
0.55	0.65	1.05	0.6	0.25	0.545455	0.809524	0.709677	0.774194	0.657143	0.714286
0.55	0.7	1.45	0.6	0	0.636364	0.809524	0.741935	0.774194	0.628571	0.714286
0.55	0.8	1.7	0.6	0	0.545455	0.809524	0.774194	0.774194	0.628571	0.714286
0.6	0.65	1.1	0.6	0.25	0.545455	0.809524	0.709677	0.774194	0.657143	0.714286
0.6	0.7	1.1	0.6	0.25	0.545455	0.809524	0.709677	0.774194	0.657143	0.714286
0.6	0.75	1.05	0.6	0.25	0.545455	0.809524	0.677419	0.774194	0.685714	0.714286
0.6	0.8	1.7	0.6	0	0.454545	0.809524	0.774194	0.806452	0.628571	0.714286
0.65	0.7	1.25	0.6	0.25	0.545455	0.809524	0.709677	0.774194	0.657143	0.714286
0.65	0.75	1.15	0.6	0.5	0.545455	0.809524	0.677419	0.774194	0.657143	0.714286
0.65	0.75	1.25	0.6	0.25	0.545455	0.809524	0.709677	0.774194	0.657143	0.714286
0.65	0.95	1.5	0.65	0.25	0.636364	0.809524	0.709677	0.774194	0.628571	0.714286
0.7	0.85	1.2	0.6	0.75	0.454545	0.785714	0.677419	0.774194	0.685714	0.714286
0.7	0.85	1.25	0.6	0.75	0.454545	0.785714	0.677419	0.774194	0.685714	0.714286
0.7	0.85	1.3	0.6	0.75	0.454545	0.785714	0.677419	0.774194	0.685714	0.714286
0.7	0.85	1.35	0.6	0.75	0.454545	0.785714	0.677419	0.774194	0.685714	0.714286
0.7	0.9	1.15	0.6	0.75	0.454545	0.785714	0.677419	0.774194	0.685714	0.714286
0.7	0.9	1.2	0.6	0.75	0.454545	0.809524	0.677419	0.774194	0.657143	0.714286
0.7	0.9	1.25	0.6	0.75	0.454545	0.785714	0.677419	0.774194	0.685714	0.714286
0.7	0.9	1.3	0.6	0.75	0.454545	0.785714	0.677419	0.774194	0.685714	0.714286
0.7	0.9	1.35	0.6	0.75	0.454545	0.785714	0.677419	0.774194	0.685714	0.714286
0.7	0.95	1.2	0.65	0.25	0.545455	0.809524	0.709677	0.806452	0.628571	0.714286
0.7	0.95	1.25	0.65	0.25	0.545455	0.809524	0.709677	0.806452	0.628571	0.714286
0.7	0.95	1.3	0.6	0.75	0.454545	0.785714	0.677419	0.774194	0.685714	0.714286
0.7	0.95	1.3	0.65	0.25	0.545455	0.809524	0.709677	0.806452	0.628571	0.714286
0.7	0.95	1.35	0.6	0.75	0.454545	0.785714	0.677419	0.774194	0.685714	0.714286
0.7	0.95	1.35	0.65	0.25	0.545455	0.809524	0.709677	0.806452	0.628571	0.714286
0.7	0.95	1.4	0.65	0.25	0.545455	0.809524	0.709677	0.806452	0.628571	0.714286
0.7	0.95	1.45	0.65	0.25	0.545455	0.809524	0.709677	0.806452	0.628571	0.714286
0.7	0.95	1.5	0.65	0.25	0.545455	0.809524	0.709677	0.806452	0.628571	0.714286
0.7	0.95	1.55	0.65	0.25	0.545455	0.809524	0.709677	0.806452	0.628571	0.714286
0.7	1	1.3	0.6	0.75	0.454545	0.785714	0.677419	0.774194	0.685714	0.714286
0.7	1	1.3	0.7	0.25	0.545455	0.809524	0.741935	0.741935	0.657143	0.714286
0.7	1	1.35	0.6	0.75	0.454545	0.785714	0.677419	0.774194	0.685714	0.714286
0.75	0.9	1.5	0.65	0	0.545455	0.809524	0.709677	0.870968	0.6	0.714286
0.75	1	1.4	0.7	0.25	0.545455	0.809524	0.741935	0.741935	0.657143	0.714286
0.8	0.85	1.15	0.65	0.25	0.545455	0.809524	0.741935	0.774194	0.628571	0.714286
0.8	0.85	1.2	0.65	0.25	0.545455	0.809524	0.741935	0.774194	0.628571	0.714286
0.8	0.85	1.25	0.65	0.25	0.545455	0.809524	0.741935	0.774194	0.628571	0.714286
0.8	0.85	1.3	0.65	0.25	0.545455	0.809524	0.741935	0.806452	0.6	0.714286
0.8	1	1.5	0.7	0.25	0.545455	0.809524	0.741935	0.741935	0.657143	0.714286
0.85	0.9	1.3	0.65	1	0.363636	0.809524	0.709677	0.774194	0.628571	0.714286
0.85	0.95	1.3	0.65	0.75	0.363636	0.809524	0.709677	0.774194	0.657143	0.714286
0.85	1	1.2	0.65	0.75	0.363636	0.809524	0.709677	0.774194	0.657143	0.714286
0.85	1	1.25	0.65	0.75	0.363636	0.809524	0.709677	0.774194	0.657143	0.714286
0.85	1	1.3	0.65	0.75	0.363636	0.809524	0.709677	0.774194	0.657143	0.714286
0.85	1	1.4	0.65	0.75	0.363636	0.809524	0.741935	0.774194	0.628571	0.714286
0.9	1	1.5	0.65	0.75	0.454545	0.809524	0.645161	0.83871	0.628571	0.714286
0.9	1	1.55	0.7	0.75	0.545455	0.809524	0.741935	0.806452	0.542857	0.714286
0.9	1	1.6	0.7	0.75	0.545455	0.809524	0.741935	0.806452	0.542857	0.714286
0.4	0.9	1.2	0.55	0.75	0.454545	0.761905	0.645161	0.806452	0.714286	0.714286
0.4	0.95	1.05	0.65	0.25	0.545455	0.761905	0.709677	0.83871	0.657143	0.714286
0.4	0.95	1.25	0.55	0.75	0.454545	0.761905	0.645161	0.806452	0.714286	0.714286
0.45	0.85	1.3	0.55	0.75	0.545455	0.738095	0.612903	0.870968	0.685714	0.714286
0.45	0.9	1.35	0.55	0.75	0.454545	0.738095	0.645161	0.870968	0.685714	0.714286
0.45	0.95	1.25	0.55	0.75	0.454545	0.738095	0.645161	0.870968	0.685714	0.714286
0.45	0.95	1.3	0.55	0.75	0.454545	0.738095	0.645161	0.870968	0.685714	0.714286
0.45	1	1.15	0.55	0.75	0.454545	0.738095	0.645161	0.870968	0.685714	0.714286
0.45	1	1.2	0.55	0.75	0.454545	0.738095	0.645161	0.870968	0.685714	0.714286
0.5	1	1.05	0.7	0.25	0.545455	0.785714	0.741935	0.774194	0.657143	0.714286
0.5	1	1.7	0.55	0.75	0.363636	0.738095	0.677419	0.870968	0.685714	0.714286
0.55	1	1.05	0.7	0.25	0.545455	0.785714	0.741935	0.774194	0.657143	0.714286
0.55	1	1.1	0.7	0.25	0.545455	0.785714	0.741935	0.774194	0.657143	0.714286
0.55	1	1.15	0.7	0.25	0.545455	0.785714	0.741935	0.774194	0.657143	0.714286
0.55	1	1.2	0.7	0.25	0.545455	0.785714	0.741935	0.774194	0.657143	0.714286
0.6	1	1.05	0.7	0.25	0.545455	0.785714	0.741935	0.774194	0.657143	0.714286
0.6	1	1.1	0.7	0.25	0.545455	0.785714	0.741935	0.774194	0.657143	0.714286
0.6	1	1.15	0.7	0.25	0.545455	0.785714	0.741935	0.774194	0.657143	0.714286
0.6	1	1.2	0.7	0.25	0.545455	0.785714	0.741935	0.774194	0.657143	0.714286
0.65	0.7	1.75	0.6	0.25	0.363636	0.809524	0.806452	0.806452	0.6	0.714286
0.65	1	1.05	0.7	0.25	0.545455	0.785714	0.741935	0.774194	0.657143	0.714286
0.65	1	1.1	0.7	0.25	0.545455	0.785714	0.741935	0.774194	0.657143	0.714286
0.65	1	1.15	0.7	0.25	0.545455	0.785714	0.741935	0.774194	0.657143	0.714286
0.65	1	1.2	0.7	0.25	0.545455	0.785714	0.741935	0.774194	0.657143	0.714286
0.65	1	1.25	0.7	0.25	0.545455	0.785714	0.741935	0.774194	0.657143	0.714286
0.7	0.75	1.15	0.6	1	0.545455	0.785714	0.645161	0.774194	0.657143	0.714286
0.7	0.75	1.65	0.6	0.5	0.454545	0.785714	0.709677	0.806452	0.657143	0.714286
0.7	0.8	1.55	0.6	1	0.454545	0.761905	0.709677	0.774194	0.657143	0.714286
0.7	0.85	1.5	0.6	0.75	0.545455	0.761905	0.709677	0.774194	0.657143	0.714286
0.7	0.85	1.55	0.6	0.75	0.545455	0.761905	0.709677	0.774194	0.657143	0.714286
0.7	0.9	1.55	0.6	0.75	0.454545	0.785714	0.709677	0.774194	0.657143	0.714286
0.7	0.9	1.55	0.65	0	0.636364	0.761905	0.741935	0.870968	0.6	0.714286
0.7	0.9	1.6	0.6	0.75	0.454545	0.785714	0.709677	0.774194	0.657143	0.714286
0.7	0.95	1.05	0.6	0.75	0.454545	0.761905	0.677419	0.83871	0.657143	0.714286
0.7	0.95	1.1	0.6	0.75	0.454545	0.738095	0.677419	0.83871	0.685714	0.714286
0.7	0.95	1.15	0.6	0.75	0.454545	0.738095	0.677419	0.83871	0.685714	0.714286
0.7	1	1.1	0.6	0.75	0.454545	0.738095	0.677419	0.83871	0.685714	0.714286
0.7	1	1.1	0.7	0.25	0.545455	0.785714	0.741935	0.774194	0.657143	0.714286
0.7	1	1.15	0.6	0.75	0.454545	0.738095	0.677419	0.83871	0.685714	0.714286
0.7	1	1.2	0.6	0.75	0.454545	0.738095	0.677419	0.83871	0.685714	0.714286
0.8	0.85	1.1	0.65	0.25	0.545455	0.785714	0.741935	0.774194	0.657143	0.714286
0.45	0.95	1.45	0.55	0.75	0.454545	0.738095	0.677419	0.806452	0.714286	0.714286
0.45	1	1.05	0.55	0.75	0.454545	0.738095	0.612903	0.870968	0.714286	0.714286
0.45	1	1.45	0.55	0.75	0.454545	0.738095	0.677419	0.806452	0.714286	0.714286
0.45	1	1.75	0.65	0.25	0.636364	0.833333	0.741935	0.677419	0.657143	0.714286
0.5	1	1.65	0.65	0.25	0.636364	0.833333	0.741935	0.741935	0.6	0.714286
0.5	1	1.75	0.55	0.75	0.454545	0.738095	0.677419	0.806452	0.714286	0.714286
0.75	0.85	1.35	0.65	0	0.545455	0.761905	0.774194	0.870968	0.6	0.714286
0.75	0.85	1.4	0.65	0	0.545455	0.761905	0.774194	0.870968	0.6	0.714286
0.4	0.55	1.75	0.55	0	0.545455	0.809524	0.774194	0.741935	0.628571	0.707792
0.45	0.85	1.7	0.6	0	0.545455	0.809524	0.774194	0.741935	0.628571	0.707792
0.65	0.95	1.55	0.65	0.25	0.636364	0.809524	0.709677	0.741935	0.628571	0.707792
0.75	1	1.45	0.7	0.25	0.545455	0.809524	0.741935	0.741935	0.628571	0.707792
0.75	1	1.5	0.7	0.25	0.545455	0.809524	0.741935	0.741935	0.628571	0.707792
0.75	1	1.55	0.7	0.25	0.545455	0.809524	0.741935	0.741935	0.628571	0.707792
0.4	0.55	1.15	0.6	0	0.545455	0.761905	0.741935	0.774194	0.685714	0.707792
0.4	0.6	1.15	0.6	0	0.545455	0.761905	0.741935	0.774194	0.685714	0.707792
0.4	1	1.25	0.7	0.25	0.636364	0.785714	0.709677	0.741935	0.657143	0.707792
0.4	1	1.3	0.7	0.25	0.636364	0.785714	0.709677	0.741935	0.657143	0.707792
0.45	0.75	1.4	0.6	0	0.545455	0.809524	0.741935	0.774194	0.628571	0.707792
0.45	0.85	1.45	0.55	0.75	0.545455	0.690476	0.677419	0.806452	0.714286	0.707792
0.45	0.95	1.15	0.65	0.25	0.636364	0.761905	0.741935	0.774194	0.628571	0.707792
0.45	0.95	1.2	0.65	0.25	0.636364	0.761905	0.741935	0.774194	0.628571	0.707792
0.45	0.95	1.25	0.65	0.25	0.636364	0.761905	0.741935	0.774194	0.628571	0.707792
0.45	1	1.2	0.7	0.25	0.636364	0.785714	0.741935	0.741935	0.628571	0.707792
0.45	1	1.25	0.7	0.25	0.636364	0.785714	0.741935	0.741935	0.628571	0.707792
0.5	0.65	1.35	0.6	0	0.545455	0.809524	0.741935	0.774194	0.628571	0.707792
0.5	0.7	1.35	0.6	0	0.545455	0.809524	0.741935	0.774194	0.628571	0.707792
0.5	0.7	1.4	0.6	0	0.545455	0.809524	0.741935	0.774194	0.628571	0.707792
0.5	0.7	1.45	0.6	0	0.545455	0.809524	0.741935	0.774194	0.628571	0.707792
0.5	0.75	1.45	0.6	0	0.545455	0.809524	0.741935	0.774194	0.628571	0.707792
0.5	0.75	1.5	0.6	0	0.545455	0.809524	0.741935	0.774194	0.628571	0.707792
0.5	0.8	1.75	0.55	0.75	0.636364	0.690476	0.645161	0.806452	0.714286	0.707792
0.5	0.85	1.5	0.55	0.75	0.545455	0.738095	0.580645	0.870968	0.685714	0.707792
0.5	0.85	1.75	0.55	0.75	0.545455	0.690476	0.677419	0.806452	0.714286	0.707792
0.5	0.95	1.2	0.65	0.25	0.636364	0.761905	0.741935	0.774194	0.628571	0.707792
0.5	0.95	1.25	0.65	0.25	0.636364	0.761905	0.741935	0.774194	0.628571	0.707792
0.5	0.95	1.3	0.65	0.25	0.636364	0.761905	0.741935	0.774194	0.628571	0.707792
0.5	1	1.1	0.7	0.25	0.545455	0.785714	0.741935	0.774194	0.628571	0.707792
0.5	1	1.15	0.7	0.25	0.545455	0.785714	0.741935	0.774194	0.628571	0.707792
0.55	0.65	1.45	0.6	0	0.545455	0.809524	0.741935	0.774194	0.628571	0.707792
0.55	0.65	1.5	0.6	0	0.545455	0.809524	0.741935	0.774194	0.628571	0.707792
0.55	0.7	1.5	0.6	0	0.545455	0.809524	0.741935	0.774194	0.628571	0.707792
0.55	0.7	1.65	0.6	0	0.545455	0.809524	0.741935	0.774194	0.628571	0.707792
0.55	0.75	1.55	0.6	0	0.545455	0.809524	0.741935	0.774194	0.628571	0.707792
0.55	0.75	1.6	0.6	0	0.545455	0.809524	0.741935	0.774194	0.628571	0.707792
0.55	0.95	1.25	0.65	0.25	0.636364	0.761905	0.741935	0.774194	0.628571	0.707792
0.55	0.95	1.3	0.65	0.25	0.636364	0.761905	0.741935	0.774194	0.628571	0.707792
0.55	0.95	1.35	0.65	0.25	0.636364	0.761905	0.741935	0.774194	0.628571	0.707792
0.6	0.65	1.05	0.6	0.25	0.545455	0.809524	0.677419	0.774194	0.657143	0.707792
0.6	0.95	1.35	0.65	0.25	0.636364	0.761905	0.741935	0.774194	0.628571	0.707792
0.6	0.95	1.4	0.65	0.25	0.636364	0.761905	0.741935	0.774194	0.628571	0.707792
0.6	1	1.25	0.7	0.25	0.545455	0.785714	0.741935	0.741935	0.657143	0.707792
0.65	0.7	1.15	0.6	0.25	0.545455	0.809524	0.677419	0.774194	0.657143	0.707792
0.65	0.7	1.2	0.6	0.25	0.545455	0.809524	0.677419	0.774194	0.657143	0.707792
0.65	0.75	1.2	0.6	0.25	0.545455	0.809524	0.677419	0.774194	0.657143	0.707792
0.65	0.95	1.1	0.65	0.25	0.545455	0.809524	0.709677	0.774194	0.628571	0.707792
0.65	0.95	1.15	0.65	0.25	0.545455	0.809524	0.709677	0.774194	0.628571	0.707792
0.65	0.95	1.2	0.65	0.25	0.545455	0.809524	0.709677	0.774194	0.628571	0.707792
0.65	0.95	1.25	0.65	0.25	0.545455	0.809524	0.709677	0.774194	0.628571	0.707792
0.65	0.95	1.3	0.65	0.25	0.545455	0.809524	0.709677	0.774194	0.628571	0.707792
0.65	0.95	1.35	0.65	0.25	0.545455	0.809524	0.709677	0.774194	0.628571	0.707792
0.65	0.95	1.4	0.65	0.25	0.545455	0.809524	0.709677	0.774194	0.628571	0.707792
0.65	0.95	1.45	0.65	0.25	0.545455	0.809524	0.709677	0.774194	0.628571	0.707792
0.65	1	1.3	0.7	0.25	0.545455	0.785714	0.741935	0.741935	0.657143	0.707792
0.7	0.75	1.1	0.6	1	0.545455	0.785714	0.645161	0.774194	0.628571	0.707792
0.7	0.8	1.1	0.6	1	0.545455	0.785714	0.645161	0.774194	0.628571	0.707792
0.7	0.8	1.15	0.6	1	0.545455	0.785714	0.645161	0.774194	0.628571	0.707792
0.7	0.9	1.35	0.65	0	0.545455	0.761905	0.741935	0.83871	0.628571	0.707792
0.7	0.9	1.4	0.65	0	0.545455	0.761905	0.741935	0.83871	0.628571	0.707792
0.7	0.95	1.6	0.65	0.25	0.545455	0.809524	0.709677	0.774194	0.628571	0.707792
0.7	0.95	1.65	0.65	0.25	0.545455	0.809524	0.709677	0.774194	0.628571	0.707792
0.7	0.95	1.7	0.65	0.25	0.545455	0.809524	0.709677	0.774194	0.628571	0.707792
0.75	0.85	1.5	0.65	0	0.545455	0.809524	0.741935	0.870968	0.542857	0.707792
0.75	0.85	1.55	0.65	0	0.545455	0.809524	0.741935	0.870968	0.542857	0.707792
0.8	0.85	1.5	0.65	0.25	0.545455	0.809524	0.741935	0.870968	0.514286	0.707792
0.8	0.85	1.55	0.65	0.25	0.545455	0.809524	0.741935	0.870968	0.514286	0.707792
0.8	0.85	1.6	0.65	0.25	0.545455	0.809524	0.741935	0.870968	0.514286	0.707792
0.8	0.85	1.65	0.65	0.25	0.545455	0.809524	0.741935	0.870968	0.514286	0.707792
0.85	0.9	1.35	0.65	1	0.363636	0.809524	0.709677	0.774194	0.6	0.707792
0.85	0.9	1.4	0.65	1	0.363636	0.809524	0.709677	0.774194	0.6	0.707792
0.85	0.9	1.45	0.65	1	0.363636	0.809524	0.709677	0.774194	0.6	0.707792
0.85	0.9	1.5	0.65	1	0.363636	0.809524	0.709677	0.774194	0.6	0.707792
0.85	0.9	1.55	0.65	1	0.363636	0.809524	0.709677	0.774194	0.6	0.707792
0.85	0.95	1.2	0.65	0.75	0.363636	0.809524	0.709677	0.774194	0.628571	0.707792
0.85	0.95	1.25	0.65	0.75	0.363636	0.809524	0.709677	0.774194	0.628571	0.707792
0.85	0.95	1.35	0.65	0.75	0.363636	0.809524	0.709677	0.774194	0.628571	0.707792
0.85	0.95	1.65	0.65	0.75	0.363636	0.809524	0.741935	0.774194	0.6	0.707792
0.85	1	1.15	0.7	0.25	0.545455	0.809524	0.709677	0.774194	0.628571	0.707792
0.85	1	1.2	0.7	0.25	0.545455	0.809524	0.709677	0.774194	0.628571	0.707792
0.85	1	1.25	0.7	0.25	0.545455	0.809524	0.709677	0.774194	0.628571	0.707792
0.85	1	1.3	0.7	0.25	0.545455	0.809524	0.709677	0.774194	0.628571	0.707792
0.85	1	1.35	0.7	0.25	0.545455	0.809524	0.709677	0.774194	0.628571	0.707792
0.85	1	1.4	0.7	0.25	0.545455	0.809524	0.741935	0.774194	0.6	0.707792
0.85	1	1.45	0.65	0.75	0.363636	0.809524	0.741935	0.774194	0.6	0.707792
0.85	1	1.45	0.7	0.25	0.545455	0.809524	0.741935	0.774194	0.6	0.707792
0.85	1	1.5	0.65	0.75	0.363636	0.809524	0.741935	0.774194	0.6	0.707792
0.85	1	1.5	0.7	0.25	0.545455	0.809524	0.741935	0.774194	0.6	0.707792
0.85	1	1.55	0.65	0.75	0.363636	0.809524	0.741935	0.774194	0.6	0.707792
0.85	1	1.6	0.65	0.75	0.363636	0.809524	0.741935	0.774194	0.6	0.707792
0.85	1	1.65	0.65	0.75	0.363636	0.809524	0.741935	0.774194	0.6	0.707792
0.85	1	1.7	0.65	0.75	0.363636	0.809524	0.741935	0.774194	0.6	0.707792
0.9	0.95	1.1	0.65	0.75	0.454545	0.809524	0.677419	0.774194	0.628571	0.707792
0.9	0.95	1.15	0.65	0.75	0.454545	0.809524	0.677419	0.774194	0.628571	0.707792
0.9	0.95	1.2	0.65	0.75	0.454545	0.809524	0.677419	0.774194	0.628571	0.707792
0.9	1	1.55	0.65	0.75	0.454545	0.785714	0.645161	0.83871	0.628571	0.707792
0.4	0.5	1.05	0.6	0	0.636364	0.738095	0.741935	0.774194	0.685714	0.707792
0.4	0.5	1.1	0.6	0	0.636364	0.738095	0.741935	0.774194	0.685714	0.707792
0.4	0.9	1.1	0.55	0.75	0.454545	0.714286	0.645161	0.870968	0.685714	0.707792
0.4	0.9	1.15	0.55	0.75	0.454545	0.714286	0.645161	0.870968	0.685714	0.707792
0.4	0.95	1.05	0.55	0.75	0.454545	0.714286	0.645161	0.870968	0.685714	0.707792
0.4	0.95	1.1	0.65	0.25	0.636364	0.761905	0.709677	0.774194	0.657143	0.707792
0.4	1	1.05	0.7	0.25	0.545455	0.785714	0.709677	0.774194	0.657143	0.707792
0.4	1	1.1	0.7	0.25	0.545455	0.785714	0.709677	0.774194	0.657143	0.707792
0.45	0.9	1.25	0.55	0.75	0.454545	0.738095	0.612903	0.870968	0.685714	0.707792
0.45	0.9	1.3	0.55	0.75	0.454545	0.738095	0.612903	0.870968	0.685714	0.707792
0.45	1	1.25	0.55	0.75	0.454545	0.714286	0.645161	0.870968	0.685714	0.707792
0.45	1	1.35	0.7	0.25	0.636364	0.761905	0.741935	0.741935	0.657143	0.707792
0.5	1	1.35	0.7	0.25	0.636364	0.761905	0.741935	0.741935	0.657143	0.707792
0.5	1	1.4	0.7	0.25	0.636364	0.761905	0.741935	0.741935	0.657143	0.707792
0.65	0.8	1.05	0.65	0	0.636364	0.761905	0.741935	0.774194	0.657143	0.707792
0.65	1	1.5	0.7	0.25	0.636364	0.761905	0.741935	0.741935	0.657143	0.707792
0.65	1	1.55	0.7	0.25	0.636364	0.761905	0.741935	0.741935	0.657143	0.707792
0.7	0.85	1.35	0.65	0	0.636364	0.761905	0.741935	0.83871	0.6	0.707792
0.7	0.85	1.4	0.65	0	0.636364	0.761905	0.741935	0.83871	0.6	0.707792
0.7	0.85	1.45	0.6	0.75	0.454545	0.761905	0.709677	0.774194	0.657143	0.707792
0.7	0.9	1.05	0.65	0.25	0.545455	0.761905	0.741935	0.774194	0.657143	0.707792
0.7	0.9	1.1	0.65	0.25	0.545455	0.761905	0.741935	0.774194	0.657143	0.707792
0.7	0.95	1.25	0.6	0.75	0.454545	0.785714	0.677419	0.774194	0.657143	0.707792
0.7	1	1.05	0.7	0.25	0.545455	0.785714	0.709677	0.774194	0.657143	0.707792
0.7	1	1.6	0.7	0.25	0.636364	0.761905	0.741935	0.741935	0.657143	0.707792
0.7	1	1.65	0.7	0.25	0.636364	0.761905	0.741935	0.741935	0.657143	0.707792
0.7	1	1.7	0.7	0.25	0.636364	0.761905	0.741935	0.741935	0.657143	0.707792
0.75	0.85	1.1	0.65	0.25	0.545455	0.761905	0.741935	0.774194	0.657143	0.707792
0.75	0.85	1.15	0.65	0.25	0.545455	0.761905	0.741935	0.774194	0.657143	0.707792
0.75	0.85	1.2	0.65	0.25	0.545455	0.761905	0.741935	0.774194	0.657143	0.707792
0.75	0.85	1.3	0.65	0	0.545455	0.761905	0.741935	0.870968	0.6	0.707792
0.75	0.9	1.55	0.65	0	0.545455	0.809524	0.709677	0.870968	0.571429	0.707792
0.75	0.9	1.6	0.65	0	0.545455	0.809524	0.709677	0.870968	0.571429	0.707792
0.75	0.95	1.45	0.6	0.75	0.363636	0.761905	0.645161	0.806452	0.714286	0.707792
0.75	0.95	1.5	0.6	0.75	0.363636	0.761905	0.645161	0.806452	0.714286	0.707792
0.75	0.95	1.55	0.6	0.75	0.363636	0.761905	0.645161	0.806452	0.714286	0.707792
0.8	0.85	1.05	0.65	0.25	0.545455	0.785714	0.709677	0.774194	0.657143	0.707792
0.4	0.75	1.3	0.6	0	0.545455	0.761905	0.774194	0.774194	0.657143	0.707792
0.4	1	1.3	0.55	0.75	0.454545	0.738095	0.645161	0.806452	0.714286	0.707792
0.4	1	1.7	0.65	0.25	0.636364	0.833333	0.741935	0.645161	0.657143	0.707792
0.45	0.8	1.4	0.55	0.75	0.636364	0.714286	0.612903	0.806452	0.714286	0.707792
0.5	0.6	1.3	0.6	0	0.545455	0.761905	0.774194	0.774194	0.657143	0.707792
0.5	0.85	1.65	0.55	0.75	0.545455	0.738095	0.612903	0.870968	0.657143	0.707792
0.4	0.5	1.7	0.55	0	0.545455	0.809524	0.741935	0.741935	0.628571	0.701299
0.45	0.8	1.5	0.6	0	0.545455	0.809524	0.741935	0.741935	0.628571	0.701299
0.45	0.8	1.55	0.6	0	0.545455	0.809524	0.741935	0.741935	0.628571	0.701299
0.45	0.85	1.75	0.6	0	0.545455	0.809524	0.741935	0.741935	0.628571	0.701299
0.5	0.7	1.5	0.6	0	0.545455	0.809524	0.741935	0.741935	0.628571	0.701299
0.5	0.75	1.55	0.6	0	0.545455	0.809524	0.741935	0.741935	0.628571	0.701299
0.5	0.75	1.6	0.6	0	0.545455	0.809524	0.741935	0.741935	0.628571	0.701299
0.5	0.8	1.6	0.6	0	0.545455	0.809524	0.741935	0.741935	0.628571	0.701299
0.5	0.8	1.65	0.6	0	0.545455	0.809524	0.741935	0.741935	0.628571	0.701299
0.5	0.8	1.7	0.6	0	0.545455	0.809524	0.741935	0.741935	0.628571	0.701299
0.5	0.8	1.75	0.6	0	0.545455	0.809524	0.741935	0.741935	0.628571	0.701299
0.55	0.75	1.7	0.6	0	0.545455	0.809524	0.741935	0.741935	0.628571	0.701299
0.55	0.8	1.75	0.6	0	0.545455	0.809524	0.741935	0.741935	0.628571	0.701299
0.4	0.95	1.15	0.65	0.25	0.636364	0.761905	0.709677	0.774194	0.628571	0.701299
0.4	0.95	1.2	0.65	0.25	0.636364	0.761905	0.709677	0.774194	0.628571	0.701299
0.4	1	1.15	0.7	0.25	0.545455	0.785714	0.709677	0.774194	0.628571	0.701299
0.4	1	1.2	0.7	0.25	0.636364	0.785714	0.709677	0.741935	0.628571	0.701299
0.45	0.9	1.15	0.55	0.75	0.454545	0.761905	0.548387	0.870968	0.685714	0.701299
0.45	0.9	1.2	0.55	0.75	0.454545	0.761905	0.548387	0.870968	0.685714	0.701299
0.45	0.9	1.45	0.55	0.75	0.454545	0.690476	0.677419	0.806452	0.714286	0.701299
0.45	0.95	1.1	0.55	0.75	0.454545	0.761905	0.548387	0.870968	0.685714	0.701299
0.45	1	1.05	0.7	0.25	0.545455	0.785714	0.709677	0.774194	0.628571	0.701299
0.45	1	1.1	0.7	0.25	0.545455	0.785714	0.709677	0.774194	0.628571	0.701299
0.45	1	1.15	0.7	0.25	0.545455	0.785714	0.709677	0.774194	0.628571	0.701299
0.5	0.85	1.4	0.55	0.75	0.454545	0.761905	0.548387	0.870968	0.685714	0.701299
0.5	0.9	1.75	0.55	0.75	0.454545	0.690476	0.677419	0.806452	0.714286	0.701299
0.5	0.95	1.15	0.65	0.25	0.545455	0.761905	0.741935	0.774194	0.628571	0.701299
0.5	0.95	1.35	0.65	0.25	0.636364	0.761905	0.741935	0.741935	0.628571	0.701299
0.5	0.95	1.75	0.55	0.75	0.454545	0.690476	0.677419	0.806452	0.714286	0.701299
0.5	1	1.25	0.7	0.25	0.636364	0.785714	0.741935	0.741935	0.6	0.701299
0.5	1	1.3	0.7	0.25	0.636364	0.785714	0.741935	0.741935	0.6	0.701299
0.55	0.6	1.45	0.6	0	0.545455	0.785714	0.741935	0.774194	0.628571	0.701299
0.55	0.65	1.6	0.6	0	0.545455	0.809524	0.741935	0.774194	0.6	0.701299
0.55	0.7	1.7	0.6	0	0.545455	0.809524	0.741935	0.774194	0.6	0.701299
0.55	0.9	1.2	0.65	0	0.636364	0.761905	0.741935	0.774194	0.628571	0.701299
0.55	0.95	1.4	0.65	0.25	0.636364	0.761905	0.741935	0.741935	0.628571	0.701299
0.55	0.95	1.45	0.65	0.25	0.636364	0.761905	0.741935	0.741935	0.628571	0.701299
0.55	1	1.3	0.7	0.25	0.636364	0.785714	0.741935	0.741935	0.6	0.701299
0.55	1	1.4	0.7	0.25	0.636364	0.761905	0.741935	0.741935	0.628571	0.701299
0.55	1	1.45	0.7	0.25	0.636364	0.761905	0.741935	0.741935	0.628571	0.701299
0.6	0.7	1.05	0.6	0.25	0.545455	0.809524	0.645161	0.774194	0.657143	0.701299
0.6	0.9	1.15	0.65	0	0.636364	0.761905	0.741935	0.774194	0.628571	0.701299
0.6	0.9	1.2	0.65	0	0.636364	0.761905	0.741935	0.774194	0.628571	0.701299
0.6	0.9	1.25	0.65	0	0.636364	0.761905	0.741935	0.774194	0.628571	0.701299
0.6	0.9	1.3	0.65	0	0.636364	0.761905	0.741935	0.774194	0.628571	0.701299
0.6	0.95	1.45	0.65	0.25	0.636364	0.761905	0.741935	0.741935	0.628571	0.701299
0.6	0.95	1.5	0.65	0.25	0.636364	0.761905	0.741935	0.741935	0.628571	0.701299
0.6	0.95	1.55	0.65	0.25	0.636364	0.761905	0.741935	0.741935	0.628571	0.701299
0.6	1	1.3	0.7	0.25	0.545455	0.785714	0.741935	0.741935	0.628571	0.701299
0.6	1	1.35	0.7	0.25	0.636364	0.761905	0.741935	0.741935	0.628571	0.701299
0.6	1	1.45	0.7	0.25	0.636364	0.761905	0.741935	0.741935	0.628571	0.701299
0.6	1	1.5	0.7	0.25	0.636364	0.761905	0.741935	0.741935	0.628571	0.701299
0.65	0.7	1.05	0.6	0.25	0.545455	0.809524	0.645161	0.774194	0.657143	0.701299
0.65	0.7	1.1	0.6	0.25	0.545455	0.809524	0.645161	0.774194	0.657143	0.701299
0.65	0.8	1.1	0.65	0	0.636364	0.761905	0.741935	0.774194	0.628571	0.701299
0.65	0.85	1.2	0.65	0	0.636364	0.761905	0.741935	0.774194	0.628571	0.701299
0.65	0.85	1.25	0.65	0	0.636364	0.761905	0.741935	0.774194	0.628571	0.701299
0.65	0.9	1.25	0.65	0	0.636364	0.761905	0.741935	0.774194	0.628571	0.701299
0.65	0.9	1.3	0.65	0	0.636364	0.761905	0.741935	0.774194	0.628571	0.701299
0.65	0.9	1.35	0.65	0	0.636364	0.761905	0.741935	0.774194	0.628571	0.701299
0.65	0.9	1.4	0.65	0	0.636364	0.761905	0.741935	0.774194	0.628571	0.701299
0.65	0.95	1.6	0.65	0.25	0.636364	0.761905	0.741935	0.741935	0.628571	0.701299
0.65	0.95	1.65	0.65	0.25	0.636364	0.761905	0.741935	0.741935	0.628571	0.701299
0.65	0.95	1.7	0.65	0.25	0.636364	0.761905	0.741935	0.741935	0.628571	0.701299
0.65	0.95	1.75	0.65	0.25	0.636364	0.761905	0.741935	0.741935	0.628571	0.701299
0.65	1	1.4	0.7	0.25	0.636364	0.761905	0.741935	0.741935	0.628571	0.701299
0.65	1	1.45	0.7	0.25	0.636364	0.761905	0.741935	0.741935	0.628571	0.701299
0.65	1	1.6	0.7	0.25	0.636364	0.761905	0.741935	0.741935	0.628571	0.701299
0.7	0.8	1.05	0.6	1	0.545455	0.761905	0.645161	0.774194	0.628571	0.701299
0.7	0.8	1.1	0.65	0	0.636364	0.761905	0.741935	0.774194	0.628571	0.701299
0.7	0.85	1.25	0.65	0	0.636364	0.761905	0.741935	0.774194	0.628571	0.701299
0.7	1	1.55	0.7	0.25	0.636364	0.761905	0.741935	0.741935	0.628571	0.701299
0.75	0.85	1.25	0.65	0.25	0.545455	0.761905	0.741935	0.774194	0.628571	0.701299
0.75	0.85	1.6	0.65	0	0.636364	0.809524	0.741935	0.83871	0.514286	0.701299
0.75	0.9	1.65	0.65	0	0.545455	0.809524	0.709677	0.870968	0.542857	0.701299
0.8	0.85	1.7	0.65	0.25	0.545455	0.809524	0.741935	0.83871	0.514286	0.701299
0.85	0.95	1.4	0.65	0.75	0.363636	0.809524	0.709677	0.774194	0.6	0.701299
0.85	0.95	1.45	0.65	0.75	0.363636	0.809524	0.709677	0.774194	0.6	0.701299
0.85	0.95	1.5	0.65	0.75	0.363636	0.809524	0.709677	0.774194	0.6	0.701299
0.85	0.95	1.55	0.65	0.75	0.363636	0.809524	0.709677	0.774194	0.6	0.701299
0.85	0.95	1.6	0.65	0.75	0.363636	0.809524	0.709677	0.774194	0.6	0.701299
0.9	0.95	1.05	0.65	0.75	0.454545	0.809524	0.645161	0.774194	0.628571	0.701299
0.9	0.95	1.25	0.65	0.75	0.363636	0.809524	0.677419	0.774194	0.628571	0.701299
0.9	0.95	1.3	0.65	0.75	0.363636	0.809524	0.677419	0.774194	0.628571	0.701299
0.9	0.95	1.35	0.65	0.75	0.363636	0.809524	0.677419	0.774194	0.628571	0.701299
0.9	0.95	1.4	0.65	0.75	0.363636	0.809524	0.677419	0.774194	0.628571	0.701299
0.9	0.95	1.45	0.65	0.75	0.363636	0.809524	0.677419	0.774194	0.628571	0.701299
0.9	0.95	1.5	0.65	0.75	0.363636	0.809524	0.677419	0.774194	0.628571	0.701299
0.4	0.5	1.15	0.6	0	0.545455	0.738095	0.741935	0.774194	0.685714	0.701299
0.4	0.65	1.2	0.6	0	0.545455	0.761905	0.741935	0.774194	0.657143	0.701299
0.4	0.7	1.25	0.6	0	0.545455	0.761905	0.741935	0.774194	0.657143	0.701299
0.4	0.8	1.25	0.55	0.75	0.636364	0.714286	0.612903	0.806452	0.685714	0.701299
0.4	0.85	1.6	0.6	0	0.545455	0.761905	0.774194	0.741935	0.657143	0.701299
0.45	0.65	1.25	0.6	0	0.545455	0.761905	0.741935	0.774194	0.657143	0.701299
0.45	0.8	1.2	0.55	0.75	0.636364	0.714286	0.548387	0.870968	0.685714	0.701299
0.45	0.95	1.05	0.65	0.25	0.545455	0.761905	0.709677	0.774194	0.657143	0.701299
0.45	0.95	1.1	0.65	0.25	0.545455	0.761905	0.709677	0.774194	0.657143	0.701299
0.5	0.55	1.2	0.6	0	0.636364	0.738095	0.709677	0.774194	0.685714	0.701299
0.5	0.75	1.7	0.55	0.75	0.545455	0.738095	0.612903	0.806452	0.685714	0.701299
0.5	0.8	1.7	0.55	0.75	0.545455	0.738095	0.612903	0.806452	0.685714	0.701299
0.5	0.85	1.45	0.55	0.75	0.545455	0.738095	0.548387	0.870968	0.685714	0.701299
0.5	0.95	1.05	0.65	0.25	0.545455	0.761905	0.709677	0.774194	0.657143	0.701299
0.5	0.95	1.1	0.65	0.25	0.545455	0.761905	0.709677	0.774194	0.657143	0.701299
0.5	0.95	1.7	0.55	0.75	0.363636	0.738095	0.677419	0.806452	0.685714	0.701299
0.5	1	1.2	0.7	0.25	0.545455	0.785714	0.741935	0.774194	0.6	0.701299
0.5	1	1.6	0.55	0.75	0.363636	0.714286	0.645161	0.870968	0.685714	0.701299
0.55	0.6	1.05	0.6	0.25	0.545455	0.785714	0.677419	0.774194	0.657143	0.701299
0.55	0.95	1.05	0.65	0.25	0.545455	0.761905	0.709677	0.774194	0.657143	0.701299
0.65	0.85	1.05	0.65	0	0.545455	0.761905	0.741935	0.774194	0.657143	0.701299
0.65	0.9	1.05	0.65	0	0.545455	0.761905	0.741935	0.774194	0.657143	0.701299
0.7	0.75	1.55	0.6	0.5	0.454545	0.761905	0.709677	0.774194	0.657143	0.701299
0.7	0.85	1.05	0.65	0.25	0.545455	0.761905	0.709677	0.774194	0.657143	0.701299
0.7	0.85	1.15	0.65	0	0.545455	0.761905	0.774194	0.774194	0.628571	0.701299
0.7	0.85	1.2	0.65	0	0.545455	0.761905	0.774194	0.774194	0.628571	0.701299
0.7	0.9	1.6	0.65	0	0.636364	0.761905	0.741935	0.806452	0.6	0.701299
0.7	1	1.35	0.7	0.25	0.545455	0.761905	0.741935	0.741935	0.657143	0.701299
0.75	0.8	1.3	0.6	1	0.454545	0.761905	0.612903	0.806452	0.657143	0.701299
0.75	0.8	1.35	0.6	0.75	0.454545	0.785714	0.612903	0.806452	0.657143	0.701299
0.75	0.8	1.35	0.65	0	0.636364	0.738095	0.774194	0.870968	0.542857	0.701299
0.75	0.8	1.4	0.65	0	0.636364	0.738095	0.774194	0.870968	0.542857	0.701299
0.75	0.85	1.05	0.65	0.25	0.545455	0.761905	0.709677	0.774194	0.657143	0.701299
0.75	0.85	1.45	0.65	0	0.545455	0.761905	0.774194	0.870968	0.542857	0.701299
0.8	1	1.35	0.75	0.25	0.636364	0.761905	0.709677	0.741935	0.657143	0.701299
0.85	0.9	1.6	0.65	1	0.363636	0.809524	0.709677	0.774194	0.571429	0.701299
0.85	0.9	1.65	0.65	1	0.363636	0.809524	0.709677	0.774194	0.571429	0.701299
0.85	0.95	1.7	0.65	0.75	0.363636	0.809524	0.741935	0.774194	0.571429	0.701299
0.85	0.95	1.75	0.65	0.75	0.363636	0.809524	0.741935	0.774194	0.571429	0.701299
0.85	1	1.55	0.7	0.25	0.545455	0.809524	0.741935	0.774194	0.571429	0.701299
0.85	1	1.75	0.65	0.75	0.363636	0.809524	0.741935	0.774194	0.571429	0.701299
0.4	0.85	1.2	0.55	0.75	0.454545	0.714286	0.645161	0.806452	0.714286	0.701299
0.4	0.85	1.25	0.55	0.75	0.454545	0.714286	0.645161	0.806452	0.714286	0.701299
0.4	0.9	1.25	0.55	0.75	0.454545	0.714286	0.645161	0.806452	0.714286	0.701299
0.45	0.75	1.4	0.55	0.75	0.636364	0.714286	0.580645	0.806452	0.714286	0.701299
0.45	0.85	1.4	0.55	0.75	0.545455	0.714286	0.612903	0.806452	0.714286	0.701299
0.45	0.95	1.05	0.55	0.75	0.454545	0.738095	0.548387	0.870968	0.714286	0.701299
0.5	0.85	1.6	0.55	0.75	0.545455	0.714286	0.612903	0.870968	0.657143	0.701299
0.5	1	1.65	0.55	0.75	0.363636	0.738095	0.645161	0.870968	0.657143	0.701299
0.7	0.85	1.45	0.65	0	0.636364	0.761905	0.741935	0.83871	0.571429	0.701299
0.9	0.95	1.05	0.7	0.25	0.545455	0.761905	0.741935	0.83871	0.571429	0.701299
0.4	0.5	1.75	0.55	0	0.545455	0.809524	0.741935	0.709677	0.628571	0.694805
0.45	0.75	1.45	0.55	0.75	0.636364	0.690476	0.612903	0.806452	0.685714	0.694805
0.45	0.8	1.25	0.55	0.75	0.636364	0.690476	0.548387	0.870968	0.685714	0.694805
0.5	0.85	1.7	0.55	0.75	0.545455	0.690476	0.645161	0.806452	0.685714	0.694805
0.55	0.75	1.75	0.6	0	0.545455	0.809524	0.741935	0.709677	0.628571	0.694805
0.4	0.7	1.25	0.55	0.75	0.636364	0.714286	0.580645	0.806452	0.685714	0.694805
0.4	0.7	1.3	0.6	0	0.545455	0.761905	0.741935	0.774194	0.628571	0.694805
0.4	0.7	1.35	0.6	0	0.545455	0.761905	0.741935	0.774194	0.628571	0.694805
0.4	0.75	1.25	0.55	0.75	0.636364	0.714286	0.580645	0.806452	0.685714	0.694805
0.4	0.75	1.35	0.6	0	0.545455	0.761905	0.741935	0.774194	0.628571	0.694805
0.4	0.85	1.05	0.55	0.75	0.454545	0.714286	0.580645	0.870968	0.685714	0.694805
0.4	0.85	1.1	0.55	0.75	0.454545	0.714286	0.580645	0.870968	0.685714	0.694805
0.4	0.9	1.05	0.55	0.75	0.454545	0.714286	0.580645	0.870968	0.685714	0.694805
0.4	0.9	1.05	0.65	0	0.636364	0.761905	0.709677	0.774194	0.628571	0.694805
0.4	0.95	1.25	0.65	0.25	0.545455	0.761905	0.709677	0.774194	0.628571	0.694805
0.4	1	1.75	0.65	0.25	0.636364	0.785714	0.741935	0.645161	0.657143	0.694805
0.45	0.55	1.25	0.6	0	0.545455	0.761905	0.741935	0.774194	0.628571	0.694805
0.45	0.65	1.3	0.6	0	0.545455	0.761905	0.741935	0.774194	0.628571	0.694805
0.45	0.65	1.35	0.6	0	0.545455	0.761905	0.741935	0.774194	0.628571	0.694805
0.45	0.7	1.35	0.6	0	0.545455	0.761905	0.741935	0.774194	0.628571	0.694805
0.45	0.7	1.4	0.6	0	0.545455	0.761905	0.741935	0.774194	0.628571	0.694805
0.45	0.8	1.45	0.55	0.75	0.636364	0.666667	0.645161	0.806452	0.685714	0.694805
0.45	0.85	1.5	0.55	0.75	0.545455	0.690476	0.677419	0.806452	0.657143	0.694805
0.45	0.9	1.05	0.65	0	0.636364	0.761905	0.709677	0.774194	0.628571	0.694805
0.45	0.9	1.1	0.65	0	0.636364	0.761905	0.709677	0.774194	0.628571	0.694805
0.45	0.95	1.3	0.65	0.25	0.545455	0.761905	0.741935	0.741935	0.628571	0.694805
0.5	0.6	1.35	0.6	0	0.545455	0.761905	0.741935	0.774194	0.628571	0.694805
0.5	0.65	1.4	0.6	0	0.545455	0.761905	0.741935	0.774194	0.628571	0.694805
0.5	0.75	1.75	0.55	0.75	0.636364	0.690476	0.645161	0.741935	0.714286	0.694805
0.5	0.9	1.05	0.65	0	0.636364	0.761905	0.709677	0.774194	0.628571	0.694805
0.5	0.9	1.1	0.65	0	0.636364	0.761905	0.709677	0.774194	0.628571	0.694805
0.5	0.95	1.4	0.65	0.25	0.545455	0.761905	0.741935	0.741935	0.628571	0.694805
0.5	0.95	1.45	0.65	0.25	0.545455	0.761905	0.741935	0.741935	0.628571	0.694805
0.5	0.95	1.5	0.65	0.25	0.545455	0.761905	0.741935	0.741935	0.628571	0.694805
0.55	0.6	1.5	0.6	0	0.545455	0.785714	0.741935	0.741935	0.628571	0.694805
0.55	0.85	1.05	0.65	0	0.636364	0.761905	0.709677	0.774194	0.628571	0.694805
0.55	0.9	1.05	0.65	0	0.636364	0.761905	0.709677	0.774194	0.628571	0.694805
0.55	0.9	1.1	0.65	0	0.636364	0.761905	0.709677	0.774194	0.628571	0.694805
0.55	0.9	1.15	0.65	0	0.636364	0.761905	0.709677	0.774194	0.628571	0.694805
0.55	0.9	1.25	0.65	0	0.545455	0.761905	0.741935	0.774194	0.628571	0.694805
0.55	0.95	1.1	0.65	0.25	0.545455	0.761905	0.709677	0.774194	0.628571	0.694805
0.55	0.95	1.15	0.65	0.25	0.545455	0.761905	0.709677	0.774194	0.628571	0.694805
0.55	0.95	1.2	0.65	0.25	0.545455	0.761905	0.709677	0.774194	0.628571	0.694805
0.55	0.95	1.5	0.65	0.25	0.545455	0.761905	0.741935	0.741935	0.628571	0.694805
0.55	0.95	1.55	0.65	0.25	0.545455	0.761905	0.741935	0.741935	0.628571	0.694805
0.55	0.95	1.6	0.65	0.25	0.545455	0.761905	0.741935	0.741935	0.628571	0.694805
0.55	1	1.25	0.7	0.25	0.545455	0.785714	0.741935	0.741935	0.6	0.694805
0.6	0.65	1.7	0.6	0	0.454545	0.809524	0.741935	0.83871	0.542857	0.694805
0.6	0.8	1.05	0.65	0	0.636364	0.761905	0.709677	0.774194	0.628571	0.694805
0.6	0.85	1.05	0.65	0	0.636364	0.761905	0.709677	0.774194	0.628571	0.694805
0.6	0.85	1.1	0.65	0	0.636364	0.761905	0.709677	0.774194	0.628571	0.694805
0.6	0.85	1.15	0.65	0	0.636364	0.761905	0.709677	0.774194	0.628571	0.694805
0.6	0.9	1.1	0.65	0	0.545455	0.761905	0.741935	0.774194	0.628571	0.694805
0.6	0.9	1.35	0.65	0	0.545455	0.761905	0.741935	0.774194	0.628571	0.694805
0.6	0.95	1.05	0.65	0.25	0.545455	0.761905	0.709677	0.774194	0.628571	0.694805
0.6	0.95	1.1	0.65	0.25	0.545455	0.761905	0.709677	0.774194	0.628571	0.694805
0.6	0.95	1.15	0.65	0.25	0.545455	0.761905	0.709677	0.774194	0.628571	0.694805
0.6	0.95	1.2	0.65	0.25	0.545455	0.761905	0.709677	0.774194	0.628571	0.694805
0.6	0.95	1.25	0.65	0.25	0.545455	0.761905	0.709677	0.774194	0.628571	0.694805
0.6	0.95	1.3	0.65	0.25	0.545455	0.761905	0.709677	0.774194	0.628571	0.694805
0.6	0.95	1.6	0.65	0.25	0.545455	0.761905	0.741935	0.741935	0.628571	0.694805
0.6	0.95	1.65	0.65	0.25	0.545455	0.761905	0.741935	0.741935	0.628571	0.694805
0.65	0.85	1.1	0.65	0	0.636364	0.761905	0.709677	0.774194	0.628571	0.694805
0.65	0.85	1.15	0.65	0	0.636364	0.761905	0.709677	0.774194	0.628571	0.694805
0.65	0.85	1.3	0.65	0	0.545455	0.761905	0.741935	0.774194	0.628571	0.694805
0.65	0.9	1.15	0.65	0	0.545455	0.761905	0.741935	0.774194	0.628571	0.694805
0.65	0.9	1.2	0.65	0	0.545455	0.761905	0.741935	0.774194	0.628571	0.694805
0.65	0.9	1.45	0.65	0	0.636364	0.761905	0.741935	0.741935	0.628571	0.694805
0.65	1	1.35	0.7	0.25	0.545455	0.761905	0.741935	0.741935	0.628571	0.694805
0.7	0.75	1.05	0.6	1	0.545455	0.761905	0.612903	0.774194	0.628571	0.694805
0.7	0.8	1.05	0.65	0	0.545455	0.761905	0.741935	0.774194	0.628571	0.694805
0.7	0.85	1.1	0.6	0.75	0.454545	0.785714	0.645161	0.774194	0.628571	0.694805
0.7	0.85	1.15	0.6	0.75	0.454545	0.785714	0.645161	0.774194	0.628571	0.694805
0.7	0.9	1.15	0.65	0	0.545455	0.761905	0.741935	0.774194	0.628571	0.694805
0.7	0.95	1.75	0.65	0.25	0.545455	0.809524	0.709677	0.741935	0.6	0.694805
0.7	1	1.4	0.7	0.25	0.545455	0.761905	0.741935	0.741935	0.628571	0.694805
0.7	1	1.45	0.7	0.25	0.545455	0.761905	0.741935	0.741935	0.628571	0.694805
0.7	1	1.5	0.7	0.25	0.545455	0.761905	0.741935	0.741935	0.628571	0.694805
0.75	0.85	1.5	0.6	0.75	0.363636	0.761905	0.612903	0.806452	0.685714	0.694805
0.75	0.85	1.65	0.65	0	0.545455	0.809524	0.741935	0.83871	0.514286	0.694805
0.75	0.85	1.75	0.65	0	0.636364	0.809524	0.741935	0.83871	0.485714	0.694805
0.75	0.9	1.45	0.6	0.75	0.363636	0.761905	0.612903	0.806452	0.685714	0.694805
0.75	0.9	1.5	0.6	0.75	0.363636	0.761905	0.612903	0.806452	0.685714	0.694805
0.75	1	1.05	0.6	0.75	0.454545	0.690476	0.645161	0.870968	0.657143	0.694805
0.75	1	1.05	0.75	0.25	0.545455	0.761905	0.709677	0.774194	0.628571	0.694805
0.75	1	1.1	0.75	0.25	0.545455	0.761905	0.709677	0.774194	0.628571	0.694805
0.75	1	1.25	0.75	0.25	0.636364	0.761905	0.709677	0.741935	0.628571	0.694805
0.75	1	1.6	0.7	0.25	0.545455	0.761905	0.741935	0.741935	0.628571	0.694805
0.75	1	1.65	0.6	0.75	0.272727	0.690476	0.645161	0.870968	0.714286	0.694805
0.75	1	1.7	0.6	0.75	0.272727	0.690476	0.645161	0.870968	0.714286	0.694805
0.8	0.85	1.75	0.65	0.25	0.545455	0.809524	0.741935	0.83871	0.485714	0.694805
0.8	1	1.05	0.75	0.25	0.545455	0.761905	0.709677	0.774194	0.628571	0.694805
0.8	1	1.1	0.75	0.25	0.545455	0.761905	0.709677	0.774194	0.628571	0.694805
0.8	1	1.4	0.75	0.25	0.636364	0.761905	0.709677	0.741935	0.628571	0.694805
0.85	0.9	1.7	0.65	1	0.363636	0.809524	0.709677	0.774194	0.542857	0.694805
0.85	0.9	1.75	0.65	1	0.363636	0.809524	0.709677	0.774194	0.542857	0.694805
0.85	1	1.1	0.75	0.25	0.545455	0.761905	0.709677	0.774194	0.628571	0.694805
0.85	1	1.15	0.75	0.25	0.545455	0.761905	0.709677	0.774194	0.628571	0.694805
0.85	1	1.6	0.7	0.25	0.545455	0.809524	0.741935	0.774194	0.542857	0.694805
0.85	1	1.65	0.7	0.25	0.545455	0.809524	0.741935	0.774194	0.542857	0.694805
0.85	1	1.7	0.7	0.25	0.545455	0.809524	0.741935	0.774194	0.542857	0.694805
0.85	1	1.75	0.7	0.25	0.545455	0.809524	0.741935	0.774194	0.542857	0.694805
0.9	0.95	1.4	0.7	0	0.545455	0.809524	0.741935	0.870968	0.485714	0.694805
0.9	0.95	1.45	0.7	0	0.545455	0.809524	0.741935	0.870968	0.485714	0.694805
0.9	0.95	1.5	0.7	0.25	0.545455	0.809524	0.741935	0.83871	0.485714	0.694805
0.9	0.95	1.55	0.65	0.75	0.363636	0.785714	0.677419	0.774194	0.628571	0.694805
0.9	0.95	1.55	0.7	0.25	0.545455	0.809524	0.741935	0.83871	0.485714	0.694805
0.9	0.95	1.6	0.7	0.25	0.545455	0.809524	0.741935	0.83871	0.485714	0.694805
0.9	0.95	1.65	0.7	0.25	0.545455	0.809524	0.741935	0.83871	0.485714	0.694805
0.9	0.95	1.7	0.7	0.25	0.545455	0.809524	0.741935	0.83871	0.485714	0.694805
0.9	0.95	1.75	0.7	0.25	0.545455	0.809524	0.741935	0.83871	0.485714	0.694805
0.9	1	1.05	0.75	0.25	0.545455	0.761905	0.709677	0.774194	0.628571	0.694805
0.9	1	1.6	0.65	0.75	0.363636	0.761905	0.645161	0.83871	0.628571	0.694805
0.4	0.6	1.2	0.6	0	0.545455	0.761905	0.709677	0.774194	0.657143	0.694805
0.4	0.85	1.65	0.6	0	0.545455	0.761905	0.741935	0.741935	0.657143	0.694805
0.45	0.5	1.1	0.6	0	0.636364	0.714286	0.709677	0.774194	0.685714	0.694805
0.45	0.5	1.15	0.6	0	0.636364	0.714286	0.709677	0.774194	0.685714	0.694805
0.45	0.7	1.4	0.55	0.75	0.636364	0.738095	0.548387	0.806452	0.685714	0.694805
0.45	0.85	1.25	0.55	0.75	0.454545	0.738095	0.548387	0.870968	0.685714	0.694805
0.45	1	1.4	0.7	0.25	0.636364	0.761905	0.741935	0.677419	0.657143	0.694805
0.5	0.8	1.45	0.55	0.75	0.545455	0.738095	0.516129	0.870968	0.685714	0.694805
0.5	0.9	1.7	0.55	0.75	0.363636	0.738095	0.645161	0.806452	0.685714	0.694805
0.5	1	1.45	0.7	0.25	0.636364	0.761905	0.741935	0.677419	0.657143	0.694805
0.55	0.55	1.2	0.6	0.25	0.636364	0.738095	0.645161	0.774194	0.685714	0.694805
0.55	0.55	1.25	0.6	0.25	0.636364	0.738095	0.645161	0.774194	0.685714	0.694805
0.55	1	1.35	0.7	0.25	0.636364	0.761905	0.741935	0.741935	0.6	0.694805
0.6	1	1.4	0.7	0.25	0.636364	0.761905	0.741935	0.741935	0.6	0.694805
0.65	0.65	1.45	0.6	0.25	0.454545	0.738095	0.677419	0.806452	0.685714	0.694805
0.65	0.75	1.05	0.65	0	0.636364	0.738095	0.741935	0.774194	0.628571	0.694805
0.7	0.8	1.15	0.65	0	0.636364	0.761905	0.741935	0.774194	0.6	0.694805
0.7	0.8	1.2	0.65	0	0.636364	0.761905	0.741935	0.774194	0.6	0.694805
0.7	0.8	1.3	0.65	0	0.636364	0.761905	0.741935	0.774194	0.6	0.694805
0.7	0.85	1.1	0.65	0	0.545455	0.761905	0.709677	0.774194	0.657143	0.694805
0.7	0.85	1.3	0.65	0	0.636364	0.761905	0.741935	0.774194	0.6	0.694805
0.7	0.9	1.05	0.6	0.75	0.454545	0.761905	0.645161	0.774194	0.657143	0.694805
0.7	0.9	1.65	0.65	0	0.636364	0.761905	0.741935	0.774194	0.6	0.694805
0.75	0.8	1.2	0.65	0.25	0.545455	0.738095	0.741935	0.774194	0.628571	0.694805
0.75	0.8	1.4	0.6	0.75	0.454545	0.761905	0.612903	0.806452	0.657143	0.694805
0.75	0.8	1.45	0.6	0.75	0.454545	0.761905	0.612903	0.806452	0.657143	0.694805
0.75	0.8	1.5	0.6	0.75	0.454545	0.761905	0.612903	0.806452	0.657143	0.694805
0.75	0.85	1.3	0.6	0.75	0.363636	0.785714	0.612903	0.806452	0.657143	0.694805
0.75	0.95	1.05	0.6	0.75	0.454545	0.761905	0.612903	0.806452	0.657143	0.694805
0.75	0.95	1.6	0.6	0.75	0.272727	0.761905	0.612903	0.806452	0.714286	0.694805
0.75	1	1.15	0.75	0.25	0.545455	0.761905	0.709677	0.741935	0.657143	0.694805
0.75	1	1.2	0.75	0.25	0.545455	0.761905	0.709677	0.741935	0.657143	0.694805
0.75	1	1.75	0.7	0.25	0.636364	0.761905	0.741935	0.741935	0.6	0.694805
0.8	1	1.2	0.75	0.25	0.545455	0.761905	0.709677	0.741935	0.657143	0.694805
0.8	1	1.25	0.75	0.25	0.545455	0.761905	0.709677	0.741935	0.657143	0.694805
0.8	1	1.3	0.75	0.25	0.545455	0.761905	0.709677	0.741935	0.657143	0.694805
0.8	1	1.55	0.7	0.25	0.545455	0.809524	0.741935	0.741935	0.571429	0.694805
0.8	1	1.6	0.7	0.25	0.545455	0.809524	0.741935	0.741935	0.571429	0.694805
0.9	0.95	1.1	0.7	0.25	0.545455	0.761905	0.741935	0.83871	0.542857	0.694805
0.9	0.95	1.15	0.7	0.25	0.545455	0.761905	0.741935	0.83871	0.542857	0.694805
0.9	0.95	1.2	0.7	0.25	0.545455	0.761905	0.741935	0.83871	0.542857	0.694805
0.9	0.95	1.3	0.7	0.25	0.545455	0.761905	0.741935	0.870968	0.514286	0.694805
0.4	0.8	1.15	0.55	0.75	0.545455	0.714286	0.580645	0.806452	0.714286	0.694805
0.5	0.55	1.25	0.6	0	0.636364	0.738095	0.709677	0.774194	0.657143	0.694805
0.5	0.85	1.55	0.55	0.75	0.545455	0.714286	0.580645	0.870968	0.657143	0.694805
0.5	0.9	1.65	0.55	0.75	0.363636	0.738095	0.612903	0.870968	0.657143	0.694805
0.5	0.95	1.65	0.55	0.75	0.363636	0.738095	0.612903	0.870968	0.657143	0.694805
0.65	0.65	1.35	0.6	0.25	0.545455	0.738095	0.645161	0.774194	0.714286	0.694805
0.7	0.8	1.35	0.65	0	0.545455	0.761905	0.741935	0.83871	0.571429	0.694805
0.7	0.9	1.1	0.6	0.75	0.454545	0.738095	0.677419	0.774194	0.657143	0.694805
0.75	0.8	1.3	0.65	0	0.545455	0.738095	0.774194	0.83871	0.571429	0.694805
0.75	0.8	1.45	0.65	0	0.636364	0.738095	0.774194	0.870968	0.514286	0.694805
0.75	0.95	1.35	0.6	0.75	0.363636	0.714286	0.645161	0.806452	0.714286	0.694805
0.75	0.95	1.4	0.6	0.75	0.363636	0.714286	0.645161	0.806452	0.714286	0.694805
0.4	0.9	1.3	0.55	0.75	0.454545	0.690476	0.645161	0.806452	0.685714	0.688312
0.4	0.95	1.3	0.55	0.75	0.454545	0.690476	0.645161	0.806452	0.685714	0.688312
0.5	0.7	1.75	0.55	0.75	0.636364	0.690476	0.645161	0.741935	0.685714	0.688312
0.4	0.55	1.2	0.6	0	0.545455	0.761905	0.709677	0.774194	0.628571	0.688312
0.4	0.6	1.25	0.6	0	0.545455	0.761905	0.709677	0.774194	0.628571	0.688312
0.4	0.65	1.25	0.6	0	0.545455	0.761905	0.709677	0.774194	0.628571	0.688312
0.4	0.65	1.3	0.6	0	0.545455	0.761905	0.709677	0.774194	0.628571	0.688312
0.4	0.7	1.4	0.6	0	0.545455	0.761905	0.741935	0.741935	0.628571	0.688312
0.4	0.75	1.05	0.65	0	0.545455	0.761905	0.709677	0.774194	0.628571	0.688312
0.4	0.75	1.4	0.6	0	0.545455	0.761905	0.741935	0.741935	0.628571	0.688312
0.4	0.75	1.45	0.6	0	0.545455	0.761905	0.741935	0.741935	0.628571	0.688312
0.4	0.75	1.5	0.6	0	0.545455	0.761905	0.741935	0.741935	0.628571	0.688312
0.4	0.75	1.55	0.6	0	0.545455	0.761905	0.741935	0.741935	0.628571	0.688312
0.4	0.8	1.05	0.65	0	0.545455	0.761905	0.709677	0.774194	0.628571	0.688312
0.4	0.8	1.1	0.65	0	0.545455	0.761905	0.709677	0.774194	0.628571	0.688312
0.4	0.8	1.2	0.55	0.75	0.545455	0.714286	0.580645	0.806452	0.685714	0.688312
0.4	0.8	1.45	0.6	0	0.545455	0.761905	0.741935	0.741935	0.628571	0.688312
0.4	0.8	1.5	0.6	0	0.545455	0.761905	0.741935	0.741935	0.628571	0.688312
0.4	0.8	1.55	0.6	0	0.545455	0.761905	0.741935	0.741935	0.628571	0.688312
0.4	0.8	1.6	0.6	0	0.545455	0.761905	0.741935	0.741935	0.628571	0.688312
0.4	0.8	1.65	0.6	0	0.545455	0.761905	0.741935	0.741935	0.628571	0.688312
0.4	0.8	1.7	0.6	0	0.545455	0.761905	0.741935	0.741935	0.628571	0.688312
0.4	0.85	1.05	0.65	0	0.545455	0.761905	0.709677	0.774194	0.628571	0.688312
0.4	0.85	1.1	0.65	0	0.545455	0.761905	0.709677	0.774194	0.628571	0.688312
0.4	0.85	1.15	0.65	0	0.545455	0.761905	0.709677	0.774194	0.628571	0.688312
0.4	0.85	1.3	0.55	0.75	0.545455	0.666667	0.645161	0.806452	0.685714	0.688312
0.4	0.85	1.7	0.6	0	0.545455	0.761905	0.741935	0.741935	0.628571	0.688312
0.4	0.9	1.1	0.65	0	0.545455	0.761905	0.709677	0.774194	0.628571	0.688312
0.4	0.9	1.15	0.65	0	0.545455	0.761905	0.709677	0.774194	0.628571	0.688312
0.4	0.9	1.2	0.65	0	0.545455	0.761905	0.709677	0.774194	0.628571	0.688312
0.45	0.6	1.25	0.6	0	0.545455	0.761905	0.709677	0.774194	0.628571	0.688312
0.45	0.6	1.3	0.6	0	0.545455	0.761905	0.709677	0.774194	0.628571	0.688312
0.45	0.65	1.4	0.6	0	0.545455	0.761905	0.741935	0.741935	0.628571	0.688312
0.45	0.65	1.45	0.6	0	0.545455	0.761905	0.741935	0.741935	0.628571	0.688312
0.45	0.7	1.45	0.6	0	0.545455	0.761905	0.741935	0.741935	0.628571	0.688312
0.45	0.7	1.5	0.6	0	0.545455	0.761905	0.741935	0.741935	0.628571	0.688312
0.45	0.75	1.45	0.6	0	0.545455	0.761905	0.741935	0.741935	0.628571	0.688312
0.45	0.75	1.5	0.6	0	0.545455	0.761905	0.741935	0.741935	0.628571	0.688312
0.45	0.75	1.55	0.6	0	0.545455	0.761905	0.741935	0.741935	0.628571	0.688312
0.45	0.8	1.05	0.65	0	0.545455	0.761905	0.709677	0.774194	0.628571	0.688312
0.45	0.8	1.1	0.65	0	0.545455	0.761905	0.709677	0.774194	0.628571	0.688312
0.45	0.8	1.6	0.6	0	0.545455	0.761905	0.741935	0.741935	0.628571	0.688312
0.45	0.8	1.65	0.6	0	0.545455	0.761905	0.741935	0.741935	0.628571	0.688312
0.45	0.8	1.7	0.6	0	0.545455	0.761905	0.741935	0.741935	0.628571	0.688312
0.45	0.8	1.75	0.6	0	0.545455	0.761905	0.741935	0.741935	0.628571	0.688312
0.45	0.85	1.05	0.65	0	0.545455	0.761905	0.709677	0.774194	0.628571	0.688312
0.45	0.85	1.1	0.65	0	0.545455	0.761905	0.709677	0.774194	0.628571	0.688312
0.45	0.85	1.15	0.65	0	0.545455	0.761905	0.709677	0.774194	0.628571	0.688312
0.45	0.9	1.05	0.55	0.75	0.454545	0.690476	0.548387	0.870968	0.714286	0.688312
0.45	0.9	1.15	0.65	0	0.545455	0.761905	0.709677	0.774194	0.628571	0.688312
0.45	0.9	1.2	0.65	0	0.545455	0.761905	0.709677	0.774194	0.628571	0.688312
0.45	0.95	1.35	0.65	0.25	0.545455	0.761905	0.709677	0.741935	0.628571	0.688312
0.45	0.95	1.4	0.65	0.25	0.545455	0.761905	0.709677	0.741935	0.628571	0.688312
0.5	0.6	1.4	0.6	0	0.545455	0.761905	0.741935	0.741935	0.628571	0.688312
0.5	0.6	1.45	0.6	0	0.545455	0.761905	0.741935	0.741935	0.628571	0.688312
0.5	0.65	1.45	0.6	0	0.545455	0.761905	0.741935	0.741935	0.628571	0.688312
0.5	0.65	1.5	0.6	0	0.545455	0.761905	0.741935	0.741935	0.628571	0.688312
0.5	0.7	1.55	0.6	0	0.545455	0.761905	0.741935	0.741935	0.628571	0.688312
0.5	0.8	1.05	0.65	0	0.545455	0.761905	0.709677	0.774194	0.628571	0.688312
0.5	0.8	1.1	0.65	0	0.545455	0.761905	0.709677	0.774194	0.628571	0.688312
0.5	0.8	1.4	0.55	0.75	0.545455	0.738095	0.483871	0.870968	0.685714	0.688312
0.5	0.85	1.05	0.65	0	0.545455	0.761905	0.709677	0.774194	0.628571	0.688312
0.5	0.85	1.1	0.65	0	0.545455	0.761905	0.709677	0.774194	0.628571	0.688312
0.5	0.85	1.15	0.65	0	0.545455	0.761905	0.709677	0.774194	0.628571	0.688312
0.5	0.85	1.2	0.65	0	0.545455	0.761905	0.709677	0.774194	0.628571	0.688312
0.5	0.9	1.15	0.65	0	0.545455	0.761905	0.709677	0.774194	0.628571	0.688312
0.5	0.9	1.2	0.65	0	0.545455	0.761905	0.709677	0.774194	0.628571	0.688312
0.5	0.9	1.25	0.65	0	0.545455	0.761905	0.709677	0.774194	0.628571	0.688312
0.55	0.8	1.05	0.65	0	0.545455	0.761905	0.709677	0.774194	0.628571	0.688312
0.55	0.8	1.1	0.65	0	0.545455	0.761905	0.709677	0.774194	0.628571	0.688312
0.55	0.8	1.15	0.65	0	0.545455	0.761905	0.709677	0.774194	0.628571	0.688312
0.55	0.85	1.1	0.65	0	0.545455	0.761905	0.709677	0.774194	0.628571	0.688312
0.55	0.85	1.15	0.65	0	0.545455	0.761905	0.709677	0.774194	0.628571	0.688312
0.55	0.85	1.2	0.65	0	0.545455	0.761905	0.709677	0.774194	0.628571	0.688312
0.55	0.9	1.3	0.65	0	0.545455	0.761905	0.741935	0.741935	0.628571	0.688312
0.55	0.9	1.35	0.65	0	0.545455	0.761905	0.741935	0.741935	0.628571	0.688312
0.55	0.9	1.4	0.65	0	0.545455	0.761905	0.741935	0.741935	0.628571	0.688312
0.55	1	1.5	0.7	0.25	0.636364	0.761905	0.741935	0.677419	0.628571	0.688312
0.6	0.65	1.75	0.6	0	0.454545	0.809524	0.709677	0.83871	0.542857	0.688312
0.6	0.8	1.1	0.65	0	0.545455	0.761905	0.709677	0.774194	0.628571	0.688312
0.6	0.8	1.15	0.65	0	0.545455	0.761905	0.709677	0.774194	0.628571	0.688312
0.6	0.85	1.2	0.65	0	0.545455	0.761905	0.709677	0.774194	0.628571	0.688312
0.6	0.85	1.25	0.65	0	0.545455	0.761905	0.709677	0.774194	0.628571	0.688312
0.6	0.85	1.3	0.65	0	0.545455	0.761905	0.741935	0.741935	0.628571	0.688312
0.6	0.9	1.05	0.65	0	0.545455	0.761905	0.709677	0.774194	0.628571	0.688312
0.6	0.9	1.4	0.65	0	0.545455	0.761905	0.741935	0.741935	0.628571	0.688312
0.6	0.9	1.45	0.65	0	0.545455	0.761905	0.741935	0.741935	0.628571	0.688312
0.6	1	1.55	0.7	0.25	0.636364	0.761905	0.741935	0.677419	0.628571	0.688312
0.65	0.9	1.1	0.65	0	0.545455	0.761905	0.709677	0.774194	0.628571	0.688312
0.65	0.9	1.5	0.65	0	0.545455	0.761905	0.741935	0.741935	0.628571	0.688312
0.7	0.85	1.05	0.6	0.75	0.454545	0.761905	0.645161	0.774194	0.628571	0.688312
0.7	0.9	1.2	0.65	0	0.545455	0.761905	0.709677	0.774194	0.628571	0.688312
0.7	0.9	1.25	0.65	0	0.545455	0.761905	0.709677	0.774194	0.628571	0.688312
0.7	0.9	1.3	0.65	0	0.545455	0.761905	0.709677	0.774194	0.628571	0.688312
0.7	1	1.05	0.75	0.25	0.545455	0.761905	0.677419	0.774194	0.628571	0.688312
0.75	0.85	1.05	0.6	0.75	0.454545	0.761905	0.612903	0.806452	0.628571	0.688312
0.75	0.85	1.1	0.6	0.75	0.454545	0.761905	0.612903	0.806452	0.628571	0.688312
0.75	0.85	1.55	0.6	0.75	0.272727	0.761905	0.612903	0.806452	0.685714	0.688312
0.75	0.85	1.6	0.6	0.75	0.272727	0.761905	0.612903	0.806452	0.685714	0.688312
0.75	0.85	1.7	0.65	0	0.545455	0.809524	0.741935	0.83871	0.485714	0.688312
0.75	0.9	1.05	0.6	0.75	0.454545	0.761905	0.612903	0.806452	0.628571	0.688312
0.75	0.9	1.55	0.6	0.75	0.272727	0.761905	0.612903	0.806452	0.685714	0.688312
0.75	0.9	1.6	0.6	0.75	0.272727	0.761905	0.612903	0.806452	0.685714	0.688312
0.75	0.9	1.7	0.65	0	0.454545	0.809524	0.709677	0.870968	0.514286	0.688312
0.75	0.9	1.75	0.65	0	0.454545	0.809524	0.709677	0.870968	0.514286	0.688312
0.75	1	1.6	0.6	0.75	0.272727	0.690476	0.612903	0.870968	0.714286	0.688312
0.8	1	1.15	0.75	0.25	0.545455	0.761905	0.709677	0.741935	0.628571	0.688312
0.8	1	1.65	0.7	0.25	0.545455	0.809524	0.741935	0.741935	0.542857	0.688312
0.8	1	1.7	0.7	0.25	0.545455	0.809524	0.741935	0.741935	0.542857	0.688312
0.8	1	1.75	0.7	0.25	0.545455	0.809524	0.741935	0.741935	0.542857	0.688312
0.85	1	1.2	0.75	0.25	0.545455	0.761905	0.709677	0.741935	0.628571	0.688312
0.85	1	1.25	0.75	0.25	0.545455	0.761905	0.709677	0.741935	0.628571	0.688312
0.85	1	1.35	0.75	0.25	0.545455	0.761905	0.709677	0.741935	0.628571	0.688312
0.9	1	1.65	0.65	0.75	0.363636	0.761905	0.645161	0.806452	0.628571	0.688312
0.4	0.5	1.2	0.6	0	0.545455	0.738095	0.741935	0.774194	0.628571	0.688312
0.4	1	1.35	0.55	0.75	0.454545	0.666667	0.709677	0.806452	0.657143	0.688312
0.4	1	1.35	0.7	0.25	0.636364	0.761905	0.709677	0.677419	0.657143	0.688312
0.45	0.85	1.15	0.55	0.75	0.454545	0.714286	0.548387	0.870968	0.685714	0.688312
0.45	0.85	1.2	0.55	0.75	0.454545	0.714286	0.548387	0.870968	0.685714	0.688312
0.5	0.7	1.65	0.55	0.75	0.545455	0.738095	0.548387	0.806452	0.685714	0.688312
0.5	0.9	1.4	0.55	0.75	0.363636	0.738095	0.548387	0.870968	0.685714	0.688312
0.5	0.9	1.45	0.55	0.75	0.363636	0.738095	0.548387	0.870968	0.685714	0.688312
0.5	0.9	1.5	0.55	0.75	0.363636	0.738095	0.548387	0.870968	0.685714	0.688312
0.5	0.9	1.55	0.55	0.75	0.363636	0.738095	0.548387	0.870968	0.685714	0.688312
0.5	0.9	1.6	0.55	0.75	0.363636	0.738095	0.580645	0.870968	0.657143	0.688312
0.5	1	1.05	0.75	0.25	0.636364	0.761905	0.677419	0.709677	0.657143	0.688312
0.55	0.95	1.65	0.65	0.25	0.545455	0.761905	0.741935	0.741935	0.6	0.688312
0.6	0.6	1.25	0.6	0.25	0.545455	0.738095	0.645161	0.774194	0.685714	0.688312
0.6	0.6	1.3	0.6	0.25	0.545455	0.738095	0.645161	0.774194	0.685714	0.688312
0.6	0.95	1.7	0.65	0.25	0.545455	0.761905	0.741935	0.741935	0.6	0.688312
0.6	0.95	1.75	0.65	0.25	0.545455	0.761905	0.741935	0.741935	0.6	0.688312
0.65	0.65	1.4	0.6	0.25	0.545455	0.738095	0.645161	0.774194	0.685714	0.688312
0.65	0.8	1.15	0.65	0	0.636364	0.761905	0.709677	0.774194	0.6	0.688312
0.65	0.85	1.35	0.65	0	0.545455	0.761905	0.741935	0.774194	0.6	0.688312
0.7	0.8	1.25	0.65	0	0.636364	0.761905	0.709677	0.774194	0.6	0.688312
0.7	1	1.75	0.7	0.25	0.636364	0.761905	0.709677	0.741935	0.6	0.688312
0.75	0.8	1.15	0.65	0.25	0.545455	0.738095	0.709677	0.774194	0.628571	0.688312
0.75	0.85	1.35	0.6	0.75	0.363636	0.761905	0.612903	0.806452	0.657143	0.688312
0.75	0.85	1.4	0.6	0.75	0.363636	0.761905	0.612903	0.806452	0.657143	0.688312
0.75	0.85	1.45	0.6	0.75	0.363636	0.761905	0.612903	0.806452	0.657143	0.688312
0.75	0.9	1.35	0.6	0.75	0.363636	0.761905	0.612903	0.806452	0.657143	0.688312
0.75	0.9	1.4	0.6	0.75	0.363636	0.761905	0.612903	0.806452	0.657143	0.688312
0.75	0.95	1.65	0.6	0.75	0.272727	0.761905	0.580645	0.806452	0.714286	0.688312
0.75	0.95	1.7	0.6	0.75	0.272727	0.761905	0.580645	0.806452	0.714286	0.688312
0.75	1	1.1	0.6	0.75	0.454545	0.666667	0.645161	0.870968	0.657143	0.688312
0.75	1	1.15	0.6	0.75	0.454545	0.666667	0.645161	0.870968	0.657143	0.688312
0.75	1	1.45	0.6	0.75	0.363636	0.642857	0.645161	0.870968	0.714286	0.688312
0.75	1	1.65	0.7	0.25	0.545455	0.761905	0.741935	0.741935	0.6	0.688312
0.75	1	1.7	0.7	0.25	0.545455	0.761905	0.741935	0.741935	0.6	0.688312
0.8	1	1.45	0.75	0.25	0.636364	0.761905	0.709677	0.741935	0.6	0.688312
0.85	1	1.05	0.75	0.25	0.545455	0.761905	0.709677	0.774194	0.6	0.688312
0.9	0.95	1.25	0.7	0.25	0.545455	0.761905	0.741935	0.83871	0.514286	0.688312
0.9	0.95	1.35	0.7	0	0.545455	0.761905	0.741935	0.870968	0.514286	0.688312
0.9	1	1.1	0.75	0.25	0.545455	0.761905	0.709677	0.774194	0.6	0.688312
0.45	0.5	1.05	0.6	0	0.636364	0.714286	0.709677	0.774194	0.657143	0.688312
0.45	0.5	1.2	0.6	0	0.636364	0.714286	0.709677	0.774194	0.657143	0.688312
0.5	0.55	1.05	0.6	0.25	0.545455	0.738095	0.677419	0.774194	0.657143	0.688312
0.5	0.55	1.3	0.6	0	0.545455	0.738095	0.709677	0.774194	0.657143	0.688312
0.5	0.8	1.55	0.55	0.75	0.545455	0.738095	0.516129	0.870968	0.657143	0.688312
0.5	0.9	1.1	0.55	0.75	0.363636	0.738095	0.516129	0.870968	0.714286	0.688312
0.65	0.75	1.1	0.65	0	0.636364	0.738095	0.741935	0.774194	0.6	0.688312
0.7	0.8	1.4	0.65	0	0.545455	0.761905	0.741935	0.806452	0.571429	0.688312
0.7	0.85	1.5	0.65	0	0.545455	0.761905	0.741935	0.806452	0.571429	0.688312
0.75	0.95	1.1	0.6	0.75	0.454545	0.738095	0.612903	0.806452	0.657143	0.688312
0.75	0.95	1.1	0.7	0	0.636364	0.761905	0.741935	0.774194	0.571429	0.688312
0.75	0.95	1.15	0.6	0.75	0.363636	0.738095	0.645161	0.806452	0.657143	0.688312
0.75	0.95	1.15	0.7	0	0.636364	0.761905	0.741935	0.774194	0.571429	0.688312
0.75	0.95	1.25	0.6	0.75	0.363636	0.738095	0.645161	0.806452	0.657143	0.688312
0.8	0.95	1.2	0.7	0	0.636364	0.761905	0.741935	0.774194	0.571429	0.688312
0.85	0.95	1.1	0.7	0	0.545455	0.761905	0.709677	0.83871	0.571429	0.688312
0.85	0.95	1.15	0.7	0	0.545455	0.761905	0.709677	0.83871	0.571429	0.688312
0.85	0.95	1.2	0.7	0	0.545455	0.761905	0.709677	0.83871	0.571429	0.688312
0.4	0.75	1.2	0.55	0.75	0.545455	0.690476	0.580645	0.806452	0.685714	0.681818
0.45	0.65	1.35	0.55	1	0.636364	0.690476	0.516129	0.806452	0.685714	0.681818
0.45	0.7	1.45	0.55	0.75	0.636364	0.690476	0.612903	0.741935	0.685714	0.681818
0.45	0.75	1.35	0.55	0.75	0.636364	0.690476	0.548387	0.806452	0.685714	0.681818
0.45	0.8	1.15	0.55	0.75	0.545455	0.690476	0.516129	0.870968	0.685714	0.681818
0.45	0.85	1.1	0.55	0.75	0.454545	0.690476	0.548387	0.870968	0.685714	0.681818
0.45	0.9	1.1	0.55	0.75	0.454545	0.690476	0.548387	0.870968	0.685714	0.681818
0.9	0.95	1.7	0.65	0.75	0.363636	0.809524	0.612903	0.741935	0.628571	0.681818
0.4	0.55	1.25	0.6	0	0.545455	0.761905	0.709677	0.741935	0.628571	0.681818
0.4	0.55	1.3	0.6	0	0.545455	0.761905	0.709677	0.741935	0.628571	0.681818
0.4	0.6	1.3	0.6	0	0.545455	0.761905	0.709677	0.741935	0.628571	0.681818
0.4	0.6	1.35	0.6	0	0.545455	0.761905	0.709677	0.741935	0.628571	0.681818
0.4	0.65	1.35	0.6	0	0.545455	0.761905	0.709677	0.741935	0.628571	0.681818
0.4	0.65	1.4	0.6	0	0.545455	0.761905	0.709677	0.741935	0.628571	0.681818
0.4	0.7	1.3	0.55	1	0.636364	0.690476	0.612903	0.741935	0.657143	0.681818
0.4	0.7	1.45	0.6	0	0.545455	0.761905	0.709677	0.741935	0.628571	0.681818
0.4	0.85	1.15	0.55	0.75	0.454545	0.714286	0.580645	0.806452	0.685714	0.681818
0.4	0.9	1.25	0.65	0	0.545455	0.761905	0.709677	0.741935	0.628571	0.681818
0.45	0.6	1.35	0.6	0	0.545455	0.761905	0.709677	0.741935	0.628571	0.681818
0.45	0.6	1.4	0.6	0	0.545455	0.761905	0.709677	0.741935	0.628571	0.681818
0.45	0.7	1.55	0.6	0	0.545455	0.761905	0.741935	0.709677	0.628571	0.681818
0.45	0.75	1.6	0.6	0	0.545455	0.761905	0.741935	0.709677	0.628571	0.681818
0.45	0.75	1.65	0.6	0	0.545455	0.761905	0.741935	0.709677	0.628571	0.681818
0.45	0.8	1.15	0.65	0	0.545455	0.761905	0.709677	0.741935	0.628571	0.681818
0.45	0.8	1.35	0.55	0.75	0.636364	0.690476	0.580645	0.806452	0.657143	0.681818
0.45	0.8	1.5	0.55	0.75	0.545455	0.690476	0.677419	0.741935	0.657143	0.681818
0.45	0.85	1.2	0.65	0	0.545455	0.761905	0.709677	0.741935	0.628571	0.681818
0.45	0.85	1.25	0.65	0	0.545455	0.761905	0.709677	0.741935	0.628571	0.681818
0.45	0.85	1.35	0.55	0.75	0.545455	0.690476	0.612903	0.806452	0.657143	0.681818
0.45	0.9	1.25	0.65	0	0.545455	0.761905	0.709677	0.741935	0.628571	0.681818
0.45	0.9	1.3	0.65	0	0.545455	0.761905	0.709677	0.741935	0.628571	0.681818
0.5	0.7	1.6	0.6	0	0.545455	0.761905	0.741935	0.709677	0.628571	0.681818
0.5	0.75	1.65	0.6	0	0.545455	0.761905	0.741935	0.709677	0.628571	0.681818
0.5	0.75	1.7	0.6	0	0.545455	0.761905	0.741935	0.709677	0.628571	0.681818
0.5	0.75	1.75	0.6	0	0.545455	0.761905	0.741935	0.709677	0.628571	0.681818
0.5	0.8	1.15	0.65	0	0.545455	0.761905	0.709677	0.741935	0.628571	0.681818
0.5	0.8	1.35	0.55	0.75	0.545455	0.714286	0.483871	0.870968	0.685714	0.681818
0.5	0.8	1.6	0.55	0.75	0.545455	0.666667	0.580645	0.870968	0.657143	0.681818
0.5	0.8	1.65	0.55	0.75	0.545455	0.690476	0.612903	0.806452	0.657143	0.681818
0.5	0.85	1.25	0.65	0	0.545455	0.761905	0.709677	0.741935	0.628571	0.681818
0.5	0.85	1.3	0.55	0.75	0.454545	0.738095	0.483871	0.870968	0.685714	0.681818
0.5	0.85	1.35	0.55	0.75	0.454545	0.738095	0.483871	0.870968	0.685714	0.681818
0.5	0.9	1.3	0.65	0	0.545455	0.761905	0.709677	0.741935	0.628571	0.681818
0.5	0.9	1.35	0.65	0	0.545455	0.761905	0.709677	0.741935	0.628571	0.681818
0.55	0.85	1.25	0.65	0	0.545455	0.761905	0.709677	0.741935	0.628571	0.681818
0.55	0.9	1.45	0.65	0	0.545455	0.761905	0.741935	0.709677	0.628571	0.681818
0.55	0.95	1.75	0.65	0.25	0.545455	0.761905	0.741935	0.677419	0.628571	0.681818
0.55	1	1.05	0.75	0.25	0.636364	0.761905	0.677419	0.709677	0.628571	0.681818
0.65	1	1.65	0.7	0.25	0.636364	0.761905	0.709677	0.677419	0.628571	0.681818
0.65	1	1.7	0.7	0.25	0.636364	0.761905	0.709677	0.677419	0.628571	0.681818
0.75	0.8	1.55	0.6	0.75	0.363636	0.761905	0.612903	0.806452	0.628571	0.681818
0.75	0.9	1.1	0.6	0.75	0.363636	0.761905	0.612903	0.806452	0.628571	0.681818
0.75	0.9	1.65	0.6	0.75	0.272727	0.761905	0.580645	0.806452	0.685714	0.681818
0.75	1	1.3	0.6	0.75	0.363636	0.642857	0.645161	0.870968	0.685714	0.681818
0.75	1	1.3	0.75	0.25	0.636364	0.761905	0.709677	0.677419	0.628571	0.681818
0.75	1	1.35	0.6	0.75	0.363636	0.642857	0.645161	0.870968	0.685714	0.681818
0.75	1	1.4	0.6	0.75	0.363636	0.642857	0.645161	0.870968	0.685714	0.681818
0.9	0.95	1.6	0.65	0.75	0.363636	0.785714	0.612903	0.774194	0.628571	0.681818
0.9	1	1.7	0.65	0.75	0.363636	0.761905	0.612903	0.806452	0.628571	0.681818
0.9	1	1.75	0.65	0.75	0.363636	0.761905	0.612903	0.806452	0.628571	0.681818
0.4	0.75	1.1	0.55	0.75	0.545455	0.714286	0.516129	0.806452	0.714286	0.681818
0.4	0.75	1.3	0.55	0.75	0.636364	0.642857	0.645161	0.806452	0.657143	0.681818
0.4	0.8	1.05	0.55	0.75	0.545455	0.714286	0.548387	0.806452	0.685714	0.681818
0.4	0.8	1.1	0.55	0.75	0.545455	0.714286	0.548387	0.806452	0.685714	0.681818
0.4	0.8	1.3	0.55	0.75	0.545455	0.666667	0.645161	0.806452	0.657143	0.681818
0.4	0.8	1.35	0.55	0.75	0.545455	0.714286	0.645161	0.741935	0.657143	0.681818
0.4	0.85	1.35	0.55	0.75	0.545455	0.666667	0.645161	0.806452	0.657143	0.681818
0.4	0.9	1.35	0.55	0.75	0.454545	0.666667	0.677419	0.806452	0.657143	0.681818
0.4	0.95	1.3	0.65	0.25	0.545455	0.761905	0.709677	0.741935	0.6	0.681818
0.4	0.95	1.35	0.55	0.75	0.454545	0.666667	0.677419	0.806452	0.657143	0.681818
0.4	0.95	1.35	0.65	0.25	0.545455	0.761905	0.709677	0.741935	0.6	0.681818
0.4	1	1.4	0.7	0.25	0.636364	0.761905	0.709677	0.645161	0.657143	0.681818
0.45	0.55	1.35	0.55	1	0.636364	0.714286	0.548387	0.741935	0.685714	0.681818
0.45	0.55	1.4	0.55	1	0.636364	0.714286	0.548387	0.741935	0.685714	0.681818
0.45	0.6	1.35	0.55	1	0.636364	0.738095	0.516129	0.741935	0.685714	0.681818
0.45	0.65	1.4	0.55	1	0.636364	0.738095	0.516129	0.741935	0.685714	0.681818
0.45	0.75	1.05	0.65	0	0.545455	0.761905	0.709677	0.774194	0.6	0.681818
0.45	0.9	1.5	0.55	0.75	0.545455	0.642857	0.677419	0.806452	0.657143	0.681818
0.45	0.95	1.5	0.55	0.75	0.454545	0.642857	0.709677	0.806452	0.657143	0.681818
0.45	1	1.45	0.7	0.25	0.636364	0.761905	0.709677	0.645161	0.657143	0.681818
0.45	1	1.5	0.55	0.75	0.454545	0.642857	0.709677	0.806452	0.657143	0.681818
0.5	0.75	1.05	0.65	0	0.545455	0.761905	0.709677	0.774194	0.6	0.681818
0.5	0.75	1.1	0.65	0	0.545455	0.761905	0.709677	0.774194	0.6	0.681818
0.5	0.75	1.65	0.55	0.75	0.545455	0.738095	0.548387	0.806452	0.657143	0.681818
0.5	0.8	1.5	0.55	0.75	0.545455	0.714286	0.516129	0.870968	0.657143	0.681818
0.5	0.95	1.05	0.55	0.75	0.363636	0.714286	0.516129	0.870968	0.714286	0.681818
0.5	0.95	1.1	0.55	0.75	0.363636	0.714286	0.516129	0.870968	0.714286	0.681818
0.5	0.95	1.15	0.55	0.75	0.363636	0.714286	0.516129	0.870968	0.714286	0.681818
0.5	0.95	1.55	0.55	0.75	0.363636	0.714286	0.548387	0.870968	0.685714	0.681818
0.5	0.95	1.6	0.55	0.75	0.363636	0.714286	0.580645	0.870968	0.657143	0.681818
0.5	1	1.5	0.7	0.25	0.636364	0.761905	0.709677	0.645161	0.657143	0.681818
0.5	1	1.55	0.7	0.25	0.636364	0.761905	0.709677	0.645161	0.657143	0.681818
0.5	1	1.6	0.7	0.25	0.636364	0.761905	0.709677	0.645161	0.657143	0.681818
0.55	0.65	1.65	0.6	0	0.545455	0.761905	0.741935	0.774194	0.571429	0.681818
0.55	0.7	1.75	0.6	0	0.545455	0.809524	0.741935	0.709677	0.571429	0.681818
0.55	0.75	1.05	0.65	0	0.545455	0.761905	0.709677	0.774194	0.6	0.681818
0.55	0.75	1.1	0.65	0	0.545455	0.761905	0.709677	0.774194	0.6	0.681818
0.6	0.6	1.4	0.6	0.25	0.636364	0.738095	0.645161	0.741935	0.657143	0.681818
0.6	0.75	1.05	0.65	0	0.545455	0.761905	0.709677	0.774194	0.6	0.681818
0.6	0.75	1.1	0.65	0	0.545455	0.761905	0.709677	0.774194	0.6	0.681818
0.6	0.75	1.15	0.65	0	0.545455	0.761905	0.709677	0.774194	0.6	0.681818
0.6	0.8	1.2	0.65	0	0.545455	0.761905	0.709677	0.774194	0.6	0.681818
0.65	0.65	1.3	0.6	0.25	0.545455	0.738095	0.645161	0.774194	0.657143	0.681818
0.65	0.8	1.2	0.65	0	0.545455	0.761905	0.709677	0.774194	0.6	0.681818
0.65	0.8	1.25	0.65	0	0.545455	0.761905	0.709677	0.774194	0.6	0.681818
0.65	0.95	1.05	0.7	0	0.636364	0.761905	0.709677	0.774194	0.571429	0.681818
0.7	0.75	1.05	0.65	0	0.636364	0.738095	0.709677	0.774194	0.6	0.681818
0.7	0.75	1.1	0.65	0	0.636364	0.738095	0.709677	0.774194	0.6	0.681818
0.7	0.95	1.05	0.7	0	0.636364	0.761905	0.709677	0.774194	0.571429	0.681818
0.7	0.95	1.1	0.7	0	0.636364	0.761905	0.709677	0.774194	0.571429	0.681818
0.75	0.8	1.1	0.65	0.25	0.545455	0.738095	0.677419	0.774194	0.628571	0.681818
0.75	0.8	1.25	0.6	1	0.454545	0.761905	0.580645	0.741935	0.657143	0.681818
0.75	0.8	1.25	0.65	0	0.545455	0.738095	0.774194	0.774194	0.571429	0.681818
0.75	0.8	1.5	0.65	0	0.636364	0.738095	0.741935	0.83871	0.514286	0.681818
0.75	0.8	1.55	0.65	0	0.636364	0.738095	0.741935	0.83871	0.514286	0.681818
0.75	0.8	1.6	0.6	0.75	0.363636	0.761905	0.580645	0.806452	0.657143	0.681818
0.75	0.8	1.65	0.6	0.75	0.363636	0.761905	0.580645	0.806452	0.657143	0.681818
0.75	0.85	1.65	0.6	0.75	0.272727	0.761905	0.612903	0.806452	0.657143	0.681818
0.75	0.85	1.7	0.6	0.75	0.272727	0.761905	0.612903	0.806452	0.657143	0.681818
0.75	0.95	1.05	0.7	0	0.636364	0.761905	0.709677	0.774194	0.571429	0.681818
0.75	0.95	1.2	0.6	0.75	0.363636	0.714286	0.645161	0.806452	0.657143	0.681818
0.75	0.95	1.3	0.6	0.75	0.363636	0.714286	0.645161	0.806452	0.657143	0.681818
0.75	0.95	1.75	0.6	0.75	0.272727	0.714286	0.612903	0.806452	0.714286	0.681818
0.75	1	1.2	0.6	0.75	0.363636	0.666667	0.645161	0.870968	0.657143	0.681818
0.75	1	1.5	0.6	0.75	0.363636	0.642857	0.612903	0.870968	0.714286	0.681818
0.75	1	1.55	0.6	0.75	0.363636	0.642857	0.612903	0.870968	0.714286	0.681818
0.8	0.95	1.05	0.7	0	0.545455	0.761905	0.741935	0.774194	0.571429	0.681818
0.8	0.95	1.1	0.7	0	0.545455	0.761905	0.741935	0.774194	0.571429	0.681818
0.8	0.95	1.15	0.7	0	0.545455	0.761905	0.741935	0.774194	0.571429	0.681818
0.8	0.95	1.25	0.7	0	0.636364	0.761905	0.741935	0.741935	0.571429	0.681818
0.85	0.95	1.05	0.7	0	0.545455	0.761905	0.741935	0.774194	0.571429	0.681818
0.85	0.95	1.25	0.7	0	0.545455	0.761905	0.709677	0.83871	0.542857	0.681818
0.85	0.95	1.3	0.7	0	0.545455	0.761905	0.709677	0.83871	0.542857	0.681818
0.85	1	1.3	0.75	0.25	0.545455	0.761905	0.709677	0.741935	0.6	0.681818
0.85	1	1.4	0.75	0.25	0.545455	0.761905	0.709677	0.741935	0.6	0.681818
0.85	1	1.55	0.75	0.25	0.636364	0.761905	0.709677	0.741935	0.571429	0.681818
0.85	1	1.6	0.75	0.25	0.636364	0.761905	0.709677	0.741935	0.571429	0.681818
0.85	1	1.65	0.75	0.25	0.636364	0.761905	0.709677	0.741935	0.571429	0.681818
0.85	1	1.7	0.75	0.25	0.636364	0.761905	0.709677	0.741935	0.571429	0.681818
0.9	1	1.15	0.75	0.25	0.545455	0.761905	0.709677	0.774194	0.571429	0.681818
0.9	1	1.2	0.75	0.25	0.545455	0.761905	0.709677	0.774194	0.571429	0.681818
0.9	1	1.25	0.75	0.25	0.545455	0.761905	0.709677	0.774194	0.571429	0.681818
0.4	0.65	1.2	0.55	1	0.545455	0.690476	0.516129	0.806452	0.685714	0.675325
0.4	0.75	1.15	0.55	0.75	0.545455	0.690476	0.548387	0.806452	0.685714	0.675325
0.45	0.65	1.45	0.55	1	0.636364	0.690476	0.548387	0.741935	0.685714	0.675325
0.45	0.7	1.35	0.55	0.75	0.636364	0.690476	0.516129	0.806452	0.685714	0.675325
0.45	0.75	1.2	0.55	0.75	0.636364	0.690476	0.516129	0.806452	0.685714	0.675325
0.45	0.85	1.05	0.55	0.75	0.454545	0.690476	0.516129	0.870968	0.685714	0.675325
0.5	0.6	1.7	0.55	1	0.636364	0.690476	0.548387	0.741935	0.685714	0.675325
0.5	0.7	1.7	0.55	0.75	0.545455	0.690476	0.548387	0.806452	0.685714	0.675325
0.5	0.95	1.35	0.55	0.75	0.363636	0.690476	0.548387	0.870968	0.685714	0.675325
0.5	0.95	1.4	0.55	0.75	0.363636	0.690476	0.548387	0.870968	0.685714	0.675325
0.5	0.95	1.45	0.55	0.75	0.363636	0.690476	0.548387	0.870968	0.685714	0.675325
0.5	0.95	1.5	0.55	0.75	0.363636	0.690476	0.548387	0.870968	0.685714	0.675325
0.5	1	1.55	0.55	0.75	0.363636	0.690476	0.548387	0.870968	0.685714	0.675325
0.4	0.5	1.25	0.6	0	0.545455	0.738095	0.709677	0.741935	0.628571	0.675325
0.4	0.5	1.3	0.6	0	0.545455	0.738095	0.709677	0.741935	0.628571	0.675325
0.4	0.55	1.35	0.6	0	0.545455	0.761905	0.709677	0.709677	0.628571	0.675325
0.4	0.6	1.25	0.55	1	0.545455	0.738095	0.516129	0.741935	0.685714	0.675325
0.4	0.6	1.35	0.55	0.75	0.636364	0.642857	0.645161	0.774194	0.657143	0.675325
0.4	0.6	1.4	0.6	0	0.545455	0.761905	0.709677	0.709677	0.628571	0.675325
0.4	0.65	1.3	0.55	1	0.636364	0.690476	0.580645	0.741935	0.657143	0.675325
0.4	0.65	1.35	0.55	1	0.636364	0.666667	0.612903	0.741935	0.657143	0.675325
0.4	0.65	1.45	0.6	0	0.545455	0.761905	0.709677	0.709677	0.628571	0.675325
0.4	0.7	1.5	0.6	0	0.545455	0.761905	0.709677	0.709677	0.628571	0.675325
0.4	0.75	1.6	0.6	0	0.545455	0.761905	0.709677	0.709677	0.628571	0.675325
0.4	1	1.05	0.75	0.25	0.636364	0.761905	0.677419	0.645161	0.657143	0.675325
0.4	1	1.45	0.7	0.25	0.636364	0.761905	0.677419	0.645161	0.657143	0.675325
0.4	1	1.5	0.7	0.25	0.636364	0.761905	0.677419	0.645161	0.657143	0.675325
0.4	1	1.55	0.7	0.25	0.636364	0.761905	0.677419	0.645161	0.657143	0.675325
0.45	0.55	1.3	0.6	0	0.545455	0.738095	0.709677	0.741935	0.628571	0.675325
0.45	0.55	1.35	0.6	0	0.545455	0.738095	0.709677	0.741935	0.628571	0.675325
0.45	0.6	1.4	0.55	1	0.636364	0.714286	0.516129	0.741935	0.685714	0.675325
0.45	0.6	1.45	0.55	1	0.636364	0.690476	0.580645	0.741935	0.657143	0.675325
0.45	0.65	1.3	0.55	1	0.636364	0.666667	0.516129	0.806452	0.685714	0.675325
0.45	0.7	1.05	0.65	0	0.545455	0.761905	0.709677	0.741935	0.6	0.675325
0.45	0.7	1.5	0.55	1	0.636364	0.642857	0.645161	0.741935	0.657143	0.675325
0.45	0.7	1.6	0.6	0	0.545455	0.761905	0.741935	0.709677	0.6	0.675325
0.45	0.7	1.65	0.6	0	0.545455	0.761905	0.741935	0.709677	0.6	0.675325
0.45	0.75	1.1	0.65	0	0.545455	0.761905	0.709677	0.741935	0.6	0.675325
0.45	0.75	1.5	0.55	0.75	0.545455	0.690476	0.645161	0.741935	0.657143	0.675325
0.45	0.75	1.7	0.6	0	0.545455	0.761905	0.741935	0.709677	0.6	0.675325
0.45	1	1.05	0.75	0.25	0.636364	0.761905	0.677419	0.645161	0.657143	0.675325
0.45	1	1.5	0.7	0.25	0.636364	0.761905	0.677419	0.645161	0.657143	0.675325
0.45	1	1.55	0.7	0.25	0.636364	0.761905	0.677419	0.645161	0.657143	0.675325
0.45	1	1.6	0.7	0.25	0.636364	0.761905	0.677419	0.645161	0.657143	0.675325
0.5	0.6	1.5	0.6	0	0.545455	0.761905	0.741935	0.709677	0.6	0.675325
0.5	0.65	1.55	0.6	0	0.545455	0.761905	0.741935	0.709677	0.6	0.675325
0.5	0.65	1.6	0.6	0	0.545455	0.761905	0.741935	0.709677	0.6	0.675325
0.5	0.7	1.65	0.6	0	0.545455	0.761905	0.741935	0.709677	0.6	0.675325
0.5	0.7	1.7	0.6	0	0.545455	0.761905	0.741935	0.709677	0.6	0.675325
0.5	0.75	1.15	0.65	0	0.545455	0.761905	0.709677	0.741935	0.6	0.675325
0.5	0.75	1.55	0.55	0.75	0.545455	0.690476	0.516129	0.870968	0.657143	0.675325
0.5	0.8	1.2	0.65	0	0.545455	0.761905	0.709677	0.741935	0.6	0.675325
0.5	0.9	1.15	0.55	0.75	0.363636	0.714286	0.516129	0.870968	0.685714	0.675325
0.5	0.9	1.2	0.55	0.75	0.363636	0.714286	0.516129	0.870968	0.685714	0.675325
0.5	0.9	1.25	0.55	0.75	0.363636	0.714286	0.516129	0.870968	0.685714	0.675325
0.5	0.9	1.3	0.55	0.75	0.363636	0.714286	0.516129	0.870968	0.685714	0.675325
0.5	0.9	1.35	0.55	0.75	0.363636	0.714286	0.516129	0.870968	0.685714	0.675325
0.5	0.9	1.4	0.65	0	0.545455	0.761905	0.709677	0.709677	0.628571	0.675325
0.5	0.95	1.55	0.65	0.25	0.545455	0.761905	0.741935	0.677419	0.6	0.675325
0.5	0.95	1.65	0.65	0.25	0.545455	0.761905	0.741935	0.677419	0.6	0.675325
0.55	0.75	1.15	0.65	0	0.545455	0.761905	0.709677	0.741935	0.6	0.675325
0.55	0.8	1.2	0.65	0	0.545455	0.761905	0.709677	0.741935	0.6	0.675325
0.55	0.85	1.3	0.65	0	0.545455	0.761905	0.709677	0.741935	0.6	0.675325
0.55	0.9	1.5	0.65	0	0.545455	0.761905	0.741935	0.709677	0.6	0.675325
0.55	0.95	1.7	0.65	0.25	0.545455	0.761905	0.741935	0.677419	0.6	0.675325
0.55	1	1.1	0.75	0.25	0.636364	0.761905	0.677419	0.677419	0.628571	0.675325
0.55	1	1.55	0.7	0.25	0.636364	0.761905	0.709677	0.645161	0.628571	0.675325
0.55	1	1.6	0.7	0.25	0.636364	0.761905	0.709677	0.645161	0.628571	0.675325
0.55	1	1.65	0.7	0.25	0.636364	0.761905	0.709677	0.645161	0.628571	0.675325
0.6	0.6	1.35	0.6	0.25	0.545455	0.738095	0.645161	0.709677	0.685714	0.675325
0.6	0.6	1.45	0.6	0.25	0.636364	0.738095	0.645161	0.741935	0.628571	0.675325
0.6	0.75	1.2	0.65	0	0.545455	0.761905	0.709677	0.741935	0.6	0.675325
0.6	0.8	1.25	0.65	0	0.545455	0.761905	0.709677	0.741935	0.6	0.675325
0.6	0.85	1.35	0.65	0	0.545455	0.761905	0.741935	0.709677	0.6	0.675325
0.6	0.85	1.4	0.65	0	0.545455	0.761905	0.741935	0.709677	0.6	0.675325
0.6	0.9	1.5	0.65	0	0.545455	0.761905	0.741935	0.709677	0.6	0.675325
0.6	0.9	1.55	0.65	0	0.545455	0.761905	0.741935	0.709677	0.6	0.675325
0.6	0.9	1.6	0.65	0	0.545455	0.761905	0.741935	0.709677	0.6	0.675325
0.6	1	1.05	0.75	0.25	0.545455	0.761905	0.677419	0.709677	0.628571	0.675325
0.6	1	1.1	0.75	0.25	0.636364	0.761905	0.677419	0.677419	0.628571	0.675325
0.6	1	1.6	0.7	0.25	0.636364	0.761905	0.709677	0.645161	0.628571	0.675325
0.6	1	1.65	0.7	0.25	0.636364	0.761905	0.709677	0.645161	0.628571	0.675325
0.6	1	1.7	0.7	0.25	0.636364	0.761905	0.709677	0.645161	0.628571	0.675325
0.65	0.65	1.5	0.6	0.25	0.454545	0.738095	0.677419	0.741935	0.657143	0.675325
0.65	0.65	1.55	0.6	0.25	0.454545	0.738095	0.677419	0.741935	0.657143	0.675325
0.65	0.8	1.3	0.65	0	0.545455	0.761905	0.709677	0.741935	0.6	0.675325
0.65	0.85	1.4	0.65	0	0.545455	0.761905	0.741935	0.709677	0.6	0.675325
0.65	0.9	1.55	0.65	0	0.545455	0.761905	0.741935	0.709677	0.6	0.675325
0.65	0.9	1.6	0.65	0	0.545455	0.761905	0.741935	0.709677	0.6	0.675325
0.65	0.9	1.65	0.65	0	0.545455	0.761905	0.741935	0.709677	0.6	0.675325
0.65	1	1.05	0.75	0.25	0.545455	0.761905	0.677419	0.709677	0.628571	0.675325
0.65	1	1.15	0.75	0.25	0.636364	0.761905	0.677419	0.677419	0.628571	0.675325
0.7	0.8	1.45	0.65	0	0.545455	0.761905	0.741935	0.774194	0.542857	0.675325
0.7	0.8	1.5	0.65	0	0.545455	0.761905	0.741935	0.774194	0.542857	0.675325
0.7	0.85	1.55	0.65	0	0.545455	0.761905	0.741935	0.774194	0.542857	0.675325
0.7	0.85	1.6	0.65	0	0.545455	0.761905	0.741935	0.774194	0.542857	0.675325
0.7	1	1.15	0.75	0.25	0.636364	0.761905	0.677419	0.677419	0.628571	0.675325
0.7	1	1.2	0.75	0.25	0.636364	0.761905	0.677419	0.677419	0.628571	0.675325
0.7	1	1.25	0.75	0.25	0.636364	0.761905	0.677419	0.677419	0.628571	0.675325
0.75	0.8	1.1	0.6	1	0.545455	0.761905	0.548387	0.741935	0.628571	0.675325
0.75	0.8	1.7	0.6	0.75	0.363636	0.761905	0.548387	0.806452	0.657143	0.675325
0.75	0.9	1.7	0.6	0.75	0.272727	0.761905	0.580645	0.806452	0.657143	0.675325
0.75	1	1.25	0.6	0.75	0.363636	0.642857	0.645161	0.870968	0.657143	0.675325
0.8	1	1.5	0.75	0.25	0.636364	0.761905	0.709677	0.677419	0.6	0.675325
0.85	0.9	1.2	0.7	0	0.636364	0.738095	0.709677	0.806452	0.542857	0.675325
0.85	0.95	1.35	0.7	0	0.545455	0.761905	0.709677	0.806452	0.542857	0.675325
0.9	0.95	1.65	0.65	0.75	0.363636	0.785714	0.612903	0.741935	0.628571	0.675325
0.9	1	1.3	0.75	0.25	0.545455	0.761905	0.709677	0.774194	0.542857	0.675325
0.4	0.75	1.35	0.55	0.75	0.545455	0.714286	0.612903	0.741935	0.657143	0.675325
0.4	0.85	1.75	0.6	0	0.545455	0.761905	0.741935	0.741935	0.571429	0.675325
0.5	0.7	1.05	0.65	0	0.545455	0.738095	0.709677	0.774194	0.6	0.675325
0.55	0.55	1.15	0.6	0.25	0.545455	0.738095	0.612903	0.774194	0.657143	0.675325
0.55	0.7	1.05	0.65	0	0.545455	0.738095	0.709677	0.774194	0.6	0.675325
0.6	0.6	1.15	0.6	0.25	0.545455	0.738095	0.612903	0.774194	0.657143	0.675325
0.6	0.6	1.2	0.6	0.25	0.545455	0.738095	0.612903	0.774194	0.657143	0.675325
0.6	0.7	1.05	0.65	0	0.545455	0.738095	0.709677	0.774194	0.6	0.675325
0.6	0.95	1.05	0.7	0	0.545455	0.761905	0.709677	0.774194	0.571429	0.675325
0.65	0.75	1.15	0.65	0	0.545455	0.738095	0.709677	0.774194	0.6	0.675325
0.65	0.75	1.2	0.65	0	0.545455	0.738095	0.709677	0.774194	0.6	0.675325
0.7	0.75	1.15	0.65	0	0.636364	0.738095	0.709677	0.774194	0.571429	0.675325
0.7	0.75	1.2	0.65	0	0.636364	0.738095	0.709677	0.774194	0.571429	0.675325
0.7	0.75	1.25	0.65	0	0.636364	0.738095	0.709677	0.774194	0.571429	0.675325
0.75	0.8	1.05	0.65	0.25	0.545455	0.738095	0.677419	0.774194	0.6	0.675325
0.75	0.85	1.15	0.6	0.75	0.363636	0.714286	0.612903	0.806452	0.657143	0.675325
0.75	0.85	1.2	0.6	0.75	0.363636	0.714286	0.612903	0.806452	0.657143	0.675325
0.75	0.85	1.25	0.6	0.75	0.363636	0.714286	0.612903	0.806452	0.657143	0.675325
0.75	0.9	1.15	0.6	0.75	0.363636	0.714286	0.612903	0.806452	0.657143	0.675325
0.75	0.9	1.2	0.6	0.75	0.363636	0.714286	0.612903	0.806452	0.657143	0.675325
0.75	0.9	1.25	0.6	0.75	0.363636	0.714286	0.612903	0.806452	0.657143	0.675325
0.75	0.9	1.3	0.6	0.75	0.363636	0.714286	0.612903	0.806452	0.657143	0.675325
0.75	0.95	1.2	0.7	0	0.636364	0.761905	0.741935	0.709677	0.571429	0.675325
0.75	0.95	1.25	0.7	0	0.636364	0.761905	0.741935	0.709677	0.571429	0.675325
0.8	0.95	1.3	0.7	0	0.636364	0.761905	0.741935	0.709677	0.571429	0.675325
0.85	0.9	1.05	0.7	0	0.636364	0.738095	0.709677	0.774194	0.571429	0.675325
0.85	1	1.45	0.75	0.25	0.545455	0.761905	0.709677	0.741935	0.571429	0.675325
0.85	1	1.5	0.75	0.25	0.545455	0.761905	0.709677	0.741935	0.571429	0.675325
0.9	1	1.7	0.75	0.25	0.545455	0.761905	0.709677	0.741935	0.571429	0.675325
0.9	1	1.75	0.75	0.25	0.545455	0.761905	0.709677	0.741935	0.571429	0.675325
0.4	0.6	1.3	0.55	1	0.545455	0.690476	0.580645	0.741935	0.657143	0.668831
[truncated: 21,597 more rows]
